# Supplementary material for: A new species group in the genus Dichaetophora, with descriptions of six new species from the Oriental region (Diptera, Drosophilidae)
Source: Zookeys. 2017 Apr 4;(665):121–46. doi: 10.3897/zookeys.665.11609 (PMC5523170; doi:10.3897/zookeys.665.11609)
Supplement: XML Treatment for Dichaetophora trilobita [file zookeys.665.11609-treatment1.xml]

<!DOCTYPE tp:taxon-treatment
  PUBLIC "-//TaxonX//DTD Taxonomic Treatment Publishing DTD v0 20100105//EN" "tax-treatment-NSO.dtd">
<tp:taxon-treatment xmlns:tp="http://www.plazi.org/taxpub"><tp:treatment-meta><kwd-group><label>Taxon classification</label><kwd><named-content xmlns:xlink="http://www.w3.org/1999/xlink" content-type="kingdom">Animalia</named-content></kwd><kwd><named-content xmlns:xlink="http://www.w3.org/1999/xlink" content-type="order">ORDO</named-content></kwd><kwd><named-content xmlns:xlink="http://www.w3.org/1999/xlink" content-type="family">FAMILIA</named-content></kwd></kwd-group><mixed-citation publication-type="journal"><person-group><name><surname>Yang</surname><given-names>Jin-Hua</given-names></name><name><surname>Toda</surname><given-names>Masanori J.</given-names></name><name><surname>Suwito</surname><given-names>Awit</given-names></name><name><surname>Hashim</surname><given-names>Rosli</given-names></name><name><surname>Gao</surname><given-names>Jian-Jun</given-names></name></person-group><article-title>A new species group in the genus <italic><tp:taxon-name><tp:taxon-name-part taxon-name-part-type="genus" reg="Dichaetophora">Dichaetophora</tp:taxon-name-part></tp:taxon-name></italic>, with descriptions of six new species from the Oriental region (<tp:taxon-name><tp:taxon-name-part taxon-name-part-type="order">Diptera</tp:taxon-name-part></tp:taxon-name>, <tp:taxon-name><tp:taxon-name-part taxon-name-part-type="family">Drosophilidae</tp:taxon-name-part></tp:taxon-name>)</article-title><source>Zookeys</source><day>4</day><month>4</month><year>2017</year><volume>2017</volume><issue>665</issue><fpage>121</fpage><lpage>146</lpage><pub-id pub-id-type="doi">10.3897/zookeys.665.11609</pub-id></mixed-citation></tp:treatment-meta><tp:nomenclature><tp:taxon-name>
              <tp:taxon-name-part taxon-name-part-type="genus" reg="Dichaetophora">Dichaetophora</tp:taxon-name-part>
              <tp:taxon-name-part taxon-name-part-type="species" reg="trilobita">trilobita</tp:taxon-name-part>
              <object-id xmlns:xlink="http://www.w3.org/1999/xlink" content-type="zoobank" xlink:type="simple">http://zoobank.org/BAF11C36-EB50-4E98-A8A1-537AE7AD715A</object-id>
            </tp:taxon-name><tp:taxon-authority>Yang &amp; Gao</tp:taxon-authority><tp:taxon-status xmlns:xlink="http://www.w3.org/1999/xlink" xlink:type="simple">sp. n.</tp:taxon-status><xref ref-type="fig" rid="F3">Figs 3A–D</xref><xref ref-type="fig" rid="F4">, 4A–E</xref><xref ref-type="fig" rid="F5">, 5</xref></tp:nomenclature><tp:treatment-sec sec-type="type material" id="SECID0EIABI"><title>Type material.</title><p>Holotype ♂ (#03877): MALAYSIA: Ulu Gombak, Selangor, 8.xii.2013, MJ Toda (<named-content xmlns:xlink="http://www.w3.org/1999/xlink" content-type="dwc:institutional_code" xlink:type="simple">UMKL</named-content>).</p><p>Paratypes: same data as holotype (1♀: #03878, <named-content xmlns:xlink="http://www.w3.org/1999/xlink" content-type="dwc:institutional_code" xlink:type="simple">UMKL</named-content>); Kubah, Sarawak, Malaysia, 19.i.1999 (1♂, 1♀, <named-content xmlns:xlink="http://www.w3.org/1999/xlink" content-type="dwc:institutional_code" xlink:type="simple">SEHU</named-content>); Park Headquarters, Mt. Kinabalu, Sabah, Malaysia, 11.iii.2008, MJ Toda (1♂: #03876, <named-content xmlns:xlink="http://www.w3.org/1999/xlink" content-type="dwc:institutional_code" xlink:type="simple">KIZ</named-content>); Poring, Mt. Kinabalu, Sabah, Malaysia, 20.iii.2008, MJ Toda (1♀: #03882, <named-content xmlns:xlink="http://www.w3.org/1999/xlink" content-type="dwc:institutional_code" xlink:type="simple">KIZ</named-content>).</p></tp:treatment-sec><tp:treatment-sec sec-type="diagnosis" id="SECID0EJBBI"><title>Diagnosis.</title><p>Postocellar setae absent; wing without distinct cloud (Fig. <xref ref-type="fig" rid="F3">3C</xref>); sclerotized, caudoventral bridge of cerci with small, narrow, apically pointed, median process and a pair of lateral, broad, apically rounded lobes (Fig. <xref ref-type="fig" rid="F5">5A</xref>); aedeagus apically curved, hook-like, and finely wrinkled all over, subapically with numerous, coarse serrations, submedially not swollen dorsally (Fig. <xref ref-type="fig" rid="F5">5G</xref>); spermatheca without distinct introvert (Fig. <xref ref-type="fig" rid="F5">5K</xref>).</p><fig id="F3" position="float" orientation="portrait"><label>Figure 3.</label><caption><p>Left lateral habitus, head and thorax (dorsal view), wing (left, ventral view), and abdomen (dorsal view). <bold>A−D</bold> <italic><tp:taxon-name><tp:taxon-name-part taxon-name-part-type="genus" reg="Dichaetophora">Dichaetophora</tp:taxon-name-part> <tp:taxon-name-part taxon-name-part-type="species" reg="tirlobita">tirlobita</tp:taxon-name-part></tp:taxon-name></italic> sp. n. (#03877) <bold>E−G</bold> <italic><tp:taxon-name><tp:taxon-name-part taxon-name-part-type="genus" reg="Dichaetophora">D.</tp:taxon-name-part> <tp:taxon-name-part taxon-name-part-type="species" reg="heterochroma">heterochroma</tp:taxon-name-part></tp:taxon-name></italic> sp. n. (#03879) <bold>H−J</bold> <tp:taxon-name><tp:taxon-name-part taxon-name-part-type="genus" reg="Dichaetophora">D.</tp:taxon-name-part> <tp:taxon-name-part taxon-name-part-type="species" reg="flatosternata">flatosternata</tp:taxon-name-part></tp:taxon-name> sp. n. (#04172) <bold>K−M</bold> <italic><tp:taxon-name><tp:taxon-name-part taxon-name-part-type="genus" reg="Dichaetophora">D.</tp:taxon-name-part> <tp:taxon-name-part taxon-name-part-type="species" reg="borneoensis">borneoensis</tp:taxon-name-part></tp:taxon-name></italic> sp. n. (#03895) <bold>N−P</bold> <italic><tp:taxon-name><tp:taxon-name-part taxon-name-part-type="genus" reg="Dichaetophora">D.</tp:taxon-name-part> <tp:taxon-name-part taxon-name-part-type="species" reg="javaensis">javaensis</tp:taxon-name-part></tp:taxon-name></italic> sp. n. (#03892) <bold>Q−S</bold> <italic><tp:taxon-name><tp:taxon-name-part taxon-name-part-type="genus" reg="Dichaetophora">D.</tp:taxon-name-part> <tp:taxon-name-part taxon-name-part-type="species" reg="sumatraensis">sumatraensis</tp:taxon-name-part></tp:taxon-name></italic> sp. n. (#03890). Scale bars: 1.0 mm.</p></caption><graphic xmlns:xlink="http://www.w3.org/1999/xlink" xlink:href="zookeys-665-121-g003.jpg" position="float" orientation="portrait" xlink:type="simple" id="oo_130047.jpg"/></fig><fig id="F4" position="float" orientation="portrait"><label>Figure 4.</label><caption><p>Head (anterior view), postocciput, palpus, and prementum (ventral and lateral view, respectively). <bold>A−E</bold> <italic><tp:taxon-name><tp:taxon-name-part taxon-name-part-type="genus" reg="Dichaetophora">Dichaetophora</tp:taxon-name-part> <tp:taxon-name-part taxon-name-part-type="species" reg="tirlobita">tirlobita</tp:taxon-name-part></tp:taxon-name></italic> sp. n. (#03877) <bold>F−J</bold> <italic><tp:taxon-name><tp:taxon-name-part taxon-name-part-type="genus" reg="Dichaetophora">D.</tp:taxon-name-part> <tp:taxon-name-part taxon-name-part-type="species" reg="heterochroma">heterochroma</tp:taxon-name-part></tp:taxon-name></italic> sp. n. (#03879) <bold>K−O</bold> <italic><tp:taxon-name><tp:taxon-name-part taxon-name-part-type="genus" reg="Dichaetophora">D.</tp:taxon-name-part> <tp:taxon-name-part taxon-name-part-type="species" reg="flatosternata">flatosternata</tp:taxon-name-part></tp:taxon-name></italic> sp. n. (#04172) <bold>P−T</bold> <italic><tp:taxon-name><tp:taxon-name-part taxon-name-part-type="genus" reg="Dichaetophora">D.</tp:taxon-name-part> <tp:taxon-name-part taxon-name-part-type="species" reg="borneoensis">borneoensis</tp:taxon-name-part></tp:taxon-name></italic> sp. n. (#03895) <bold>U−Y</bold> <italic><tp:taxon-name><tp:taxon-name-part taxon-name-part-type="genus" reg="Dichaetophora">D.</tp:taxon-name-part> <tp:taxon-name-part taxon-name-part-type="species" reg="javaensis">javaensis</tp:taxon-name-part></tp:taxon-name></italic> sp. n. (#03892) <bold>Z−D</bold> <italic><tp:taxon-name><tp:taxon-name-part taxon-name-part-type="genus" reg="Dichaetophora">D.</tp:taxon-name-part> <tp:taxon-name-part taxon-name-part-type="species" reg="sumatraensis">sumatraensis</tp:taxon-name-part></tp:taxon-name></italic> sp. n. (#03890). Scale bars: 0.1 mm except for <bold>A, F, K, P, U, Z</bold> (0.5 mm).</p></caption><graphic xmlns:xlink="http://www.w3.org/1999/xlink" xlink:href="zookeys-665-121-g004.jpg" position="float" orientation="portrait" xlink:type="simple" id="oo_130048.jpg"/></fig><fig id="F5" position="float" orientation="portrait"><label>Figure 5.</label><caption><p>
                  <italic><tp:taxon-name><tp:taxon-name-part taxon-name-part-type="genus" reg="Dichaetophora">Dichaetophora</tp:taxon-name-part> <tp:taxon-name-part taxon-name-part-type="species" reg="trilobita">trilobita</tp:taxon-name-part></tp:taxon-name></italic> sp. n. (<bold>A−H</bold> #03877 <bold>I−K</bold> paratype #03878). <bold>A</bold> Periphallic organs (posterior view), with red arrow indicating the median process on the caudoventral bridge of cerci <bold>B</bold> periphallic organs (posterolateral view), with red arrows indicating the prominent setae on the cercus and the anteroventral fusion of cercus (sclerotized, marginal plate) with the epandrium <bold>C</bold> surstyli (ventral view) <bold>D</bold> surstylus (inner side) <bold>E−G</bold> phallic organs (ventral, ventrolateral and lateral view, respectively) <bold>H</bold> paramedian setae (indicated with red arrows), and apical portion of paramere <bold>I, J</bold> oviscapt (lateral and ventral view, respectively) <bold>K</bold> spermathecae. Abbreviations: <abbrev xmlns:xlink="http://www.w3.org/1999/xlink" xlink:title="aedeagus" id="ABBRID0E4IBI" xlink:type="simple">aed</abbrev> = aedeagus, <abbrev xmlns:xlink="http://www.w3.org/1999/xlink" xlink:title="aedeagal apodeme" id="ABBRID0EBJBI" xlink:type="simple">aed a</abbrev> = aedeagal apodeme, <abbrev xmlns:xlink="http://www.w3.org/1999/xlink" xlink:title="cercus" id="ABBRID0EFJBI" xlink:type="simple">cerc</abbrev> = cercus, <abbrev xmlns:xlink="http://www.w3.org/1999/xlink" xlink:title="epandrium" id="ABBRID0EJJBI" xlink:type="simple">epand</abbrev> = epandrium, <abbrev xmlns:xlink="http://www.w3.org/1999/xlink" xlink:title="hypandrium" id="ABBRID0ENJBI" xlink:type="simple">hypd</abbrev> = hypandrium, <abbrev xmlns:xlink="http://www.w3.org/1999/xlink" xlink:title="paramere" id="ABBRID0ERJBI" xlink:type="simple">pm</abbrev> = paramere, <abbrev xmlns:xlink="http://www.w3.org/1999/xlink" xlink:title="surstylus" id="ABBRID0EVJBI" xlink:type="simple">sur</abbrev> = surstylus, <abbrev xmlns:xlink="http://www.w3.org/1999/xlink" xlink:title="tenth sternite" id="ABBRID0EZJBI" xlink:type="simple">10S</abbrev> = tenth sternite. Scale bars: 0.1 mm.</p></caption><graphic xmlns:xlink="http://www.w3.org/1999/xlink" xlink:href="zookeys-665-121-g005.jpg" position="float" orientation="portrait" xlink:type="simple" id="oo_130049.jpg"/></fig></tp:treatment-sec><tp:treatment-sec sec-type="description" id="SECID0ECKBI"><title>Description.</title><p>
              <italic>Head</italic> (Figs <xref ref-type="fig" rid="F3">3A, B</xref>, <xref ref-type="fig" rid="F4">4A–E</xref>): First flagellomere grayish yellow. Dorsolateral tentorial apodemes slightly divergent in basal 2/5 but strongly divergent in distal 3/5; supracervical setae 21−23 per side; postocular setae 22–23 per side. Palpus with two subprominent, lateromedial setae. Cibarium with ca. 70 medial and ca. 8 posterior sensilla per side.</p><p>
              <italic>Wings</italic> (Fig. <xref ref-type="fig" rid="F3">3C</xref>): Veins pale brown to brown. Halter pale gray; stem darker.</p><p>
              <italic>Legs</italic> (Fig. <xref ref-type="fig" rid="F3">3A</xref>) pale grayish yellow; mid- and hindleg femora distally, foreleg tibia and tarsi proximally to medially darker. Apical setae present on all tibiae; hindleg apical seta short, stout. Mid-leg first tarsomere longer than total length of four succeeding tarsomeres; hindleg first tarsomere as long as total length of four succeeding tarsomeres.</p><p>
              <italic>Male terminalia</italic> (Fig. <xref ref-type="fig" rid="F5">5A–H</xref>): Epandrium pubescent except for anterior to ventral margin, with 1–3 dorsal and ca. 22 ventral, long setae per side. Surstylus with peg-like prensisetae in sinuate row on caudal margin, 2–5 apically pointed spines and medial patch of pubescence on outer surface and ca. 26 apically pointed spines (ventral ones shorter, thicker and straight, but medial to dorsal ones trichoid and recurved) on inner, caudal portion. Tenth sternite nearly flat. Cercus pubescent except for caudal margin, with 11–12 long setae near dorsal to posterior margin and 7–11 short setae in cluster on ventral portion of sclerotized marginal plate. Paramere with sensilla apically.</p><p>
              <italic>Female terminalia</italic> (Fig. <xref ref-type="fig" rid="F5">5I–K</xref>): Oviscapt valve dorsomedially narrowly extended, with 3−4 lateral and 9−13 marginal, peg-like ovisensilla.</p><p>
              <italic>Measurements</italic> (in mm): <abbrev xmlns:xlink="http://www.w3.org/1999/xlink" xlink:title="straight distance from anterior edge of pedicel to tip of abdomen" id="ABBRID0EWLBI" xlink:type="simple">BL</abbrev> (straight distance from anterior edge of pedicel to tip of abdomen) = 2.03 in holotype (1♂ paratype: 2.00; range in 2♀ paratypes: 2.00−2.21), <abbrev xmlns:xlink="http://www.w3.org/1999/xlink" xlink:title="distance from anterior notal margin to apex of scutellum" id="ABBRID0E1LBI" xlink:type="simple">ThL</abbrev> (distance from anterior notal margin to apex of scutellum) = 0.84 (0.82; 0.86−0.88), <abbrev xmlns:xlink="http://www.w3.org/1999/xlink" xlink:title="distance from humeral cross vein to wing apex" id="ABBRID0E5LBI" xlink:type="simple">WL</abbrev> (distance from humeral cross vein to wing apex) = 1.62 (1.69; 1.72−1.73), <abbrev xmlns:xlink="http://www.w3.org/1999/xlink" xlink:title="maximum wing width" id="ABBRID0ECMBI" xlink:type="simple">WW</abbrev> (maximum wing width) = 0.71 (0.72; 0.74−0.79).</p><p>
              <italic>Indices</italic>: <abbrev xmlns:xlink="http://www.w3.org/1999/xlink" xlink:title="frontal width" id="ABBRID0EKMBI" xlink:type="simple">FW</abbrev>/<abbrev xmlns:xlink="http://www.w3.org/1999/xlink" xlink:title="head width" id="ABBRID0EOMBI" xlink:type="simple">HW</abbrev> (frontal width/head width) = 0.53 (range in 1♂, 2♀, or less if noted, paratypes: 0.38−0.50), <abbrev xmlns:xlink="http://www.w3.org/1999/xlink" xlink:title="maximum width of gena/maximum diameter of eye" id="ABBRID0ESMBI" xlink:type="simple">ch/o</abbrev> (maximum width of gena/maximum diameter of eye) = 0.18 (0.19−0.26), <abbrev xmlns:xlink="http://www.w3.org/1999/xlink" xlink:title="proclinate orbital seta/posterior reclinate orbital seta in length" id="ABBRID0EWMBI" xlink:type="simple">prorb</abbrev> (proclinate orbital seta/posterior reclinate orbital seta in length) = 0.72 (2♀: 0.71−0.80), <abbrev xmlns:xlink="http://www.w3.org/1999/xlink" xlink:title="anterior reclinate orbital seta/posterior reclinate orbital seta in length" id="ABBRID0E1MBI" xlink:type="simple">rcorb</abbrev> (anterior reclinate orbital seta/posterior reclinate orbital seta in length) = 0.30 (2♀: 0.31−0.33), <abbrev xmlns:xlink="http://www.w3.org/1999/xlink" xlink:title="distance between proclinate and posterior reclinate orbital setae / distance between inner vertical and posterior reclinate orbital setae" id="ABBRID0E5MBI" xlink:type="simple">orbito</abbrev> (distance between proclinate and posterior reclinate orbital setae / distance between inner vertical and posterior reclinate orbital setae) = 0.60 (0.58−0.68), <abbrev xmlns:xlink="http://www.w3.org/1999/xlink" xlink:title="anterior dorsocentral seta/posterior dorsocentral seta in length" id="ABBRID0ECNBI" xlink:type="simple">dcl</abbrev> (anterior dorsocentral seta/posterior dorsocentral seta in length) = 0.78 (2♀: 0.64−0.74), <abbrev xmlns:xlink="http://www.w3.org/1999/xlink" xlink:title="basal scutellar seta/apical scutellar seta in length" id="ABBRID0EGNBI" xlink:type="simple">sctl</abbrev> (basal scutellar seta/apical scutellar seta in length) = 0.67 (1♀: 0.60), <abbrev xmlns:xlink="http://www.w3.org/1999/xlink" xlink:title="anterior katepisternal seta/posterior katepisternal seta in length" id="ABBRID0EKNBI" xlink:type="simple">sterno</abbrev> (anterior katepisternal seta/posterior katepisternal seta in length) = 0.51 (0.57−0.60), <abbrev xmlns:xlink="http://www.w3.org/1999/xlink" xlink:title="distance between ipsilateral dorsocentral setae/distance between anterior dorsocentral setae" id="ABBRID0EONBI" xlink:type="simple">dcp</abbrev> (distance between ipsilateral dorsocentral setae/distance between anterior dorsocentral setae) = 0.49 (0.53−0.60), <abbrev xmlns:xlink="http://www.w3.org/1999/xlink" xlink:title="distance between ipsilateral scutellar setae/distance between apical scutellar setae" id="ABBRID0ESNBI" xlink:type="simple">sctlp</abbrev> (distance between ipsilateral scutellar setae/distance between apical scutellar setae) = 0.79 (0.68−0.77), <abbrev xmlns:xlink="http://www.w3.org/1999/xlink" xlink:title="2nd costal section between subcostal break and R2+3/3rd costal section between R2+3 and R4+5" id="ABBRID0EWNBI" xlink:type="simple">C</abbrev> (2nd costal section between subcostal break and R<sub>2+3</sub>/3rd costal section between R<sub>2+3</sub> and R<sub>4+5</sub>) = 1.57 (1.35−1.53), <abbrev xmlns:xlink="http://www.w3.org/1999/xlink" xlink:title="3rd costal section between R2+3 and R4+5/M1 between r-m and dm-cu" id="ABBRID0EAOBI" xlink:type="simple">4c</abbrev> (3rd costal section between R<sub>2+3</sub> and R<sub>4+5</sub>/M<sub>1</sub> between r-m and dm-cu) = 1.54 (1.46−1.66), <abbrev xmlns:xlink="http://www.w3.org/1999/xlink" xlink:title="M1 between dm-cu and wing margin/M1 between r-m and dm-cu" id="ABBRID0EKOBI" xlink:type="simple">4v</abbrev> (M<sub>1</sub> between dm-cu and wing margin/M<sub>1</sub> between r-m and dm-cu) = 2.19 (2.11−2.33), <abbrev xmlns:xlink="http://www.w3.org/1999/xlink" xlink:title="CuA1 between dm-cu and wing margin/dm-cu between M1 and CuA1" id="ABBRID0ESOBI" xlink:type="simple">5x</abbrev> (CuA<sub>1</sub> between dm-cu and wing margin/dm-cu between M<sub>1</sub> and CuA<sub>1</sub>) = 2.19 (2.00−2.38), <abbrev xmlns:xlink="http://www.w3.org/1999/xlink" xlink:title="3rd costal section between R2+3 and R4+5/distance between distal ends of R4+5 and M1" id="ABBRID0E3OBI" xlink:type="simple">ac</abbrev> (3rd costal section between R<sub>2+3</sub> and R<sub>4+5</sub>/distance between distal ends of R<sub>4+5</sub> and M<sub>1</sub>) = 3.58 (3.66−3.76), <abbrev xmlns:xlink="http://www.w3.org/1999/xlink" xlink:title="CuA1 between dm-cu and wing margin/M1 between r-m and dm-cu" id="ABBRID0EIPBI" xlink:type="simple">M</abbrev> (CuA<sub>1</sub> between dm-cu and wing margin/M<sub>1</sub> between r-m and dm-cu) = 0.72 (0.66−0.70), <abbrev xmlns:xlink="http://www.w3.org/1999/xlink" xlink:title="length of heavy setation in 3rd costal section/length of 3rd costal section" id="ABBRID0EQPBI" xlink:type="simple">C3F</abbrev> (length of heavy setation in 3rd costal section/length of 3rd costal section) = 0.70 (0.66−0.68).</p></tp:treatment-sec><tp:treatment-sec sec-type="etymology" id="SECID0EUPBI"><title>Etymology.</title><p>Referring to the trilobed, caudoventral bridge of cercal sclerotized plates.</p></tp:treatment-sec><tp:treatment-sec sec-type="distribution" id="SECID0EZPBI"><title>Distribution.</title><p>Malaysia (Peninsular Malaysia, Sarawak, Sabah).</p></tp:treatment-sec></tp:taxon-treatment>
