# Supplementary material for: A new species group in the genus Dichaetophora, with descriptions of six new species from the Oriental region (Diptera, Drosophilidae)
Source: Zookeys. 2017 Apr 4;(665):121–46. doi: 10.3897/zookeys.665.11609 (PMC5523170; doi:10.3897/zookeys.665.11609)
Supplement: XML Treatment for Dichaetophora heterochroma [file zookeys.665.11609-treatment2.xml]

<!DOCTYPE tp:taxon-treatment
  PUBLIC "-//TaxonX//DTD Taxonomic Treatment Publishing DTD v0 20100105//EN" "tax-treatment-NSO.dtd">
<tp:taxon-treatment xmlns:tp="http://www.plazi.org/taxpub"><tp:treatment-meta><kwd-group><label>Taxon classification</label><kwd><named-content xmlns:xlink="http://www.w3.org/1999/xlink" content-type="kingdom">Animalia</named-content></kwd><kwd><named-content xmlns:xlink="http://www.w3.org/1999/xlink" content-type="order">ORDO</named-content></kwd><kwd><named-content xmlns:xlink="http://www.w3.org/1999/xlink" content-type="family">FAMILIA</named-content></kwd></kwd-group><mixed-citation publication-type="journal"><person-group><name><surname>Yang</surname><given-names>Jin-Hua</given-names></name><name><surname>Toda</surname><given-names>Masanori J.</given-names></name><name><surname>Suwito</surname><given-names>Awit</given-names></name><name><surname>Hashim</surname><given-names>Rosli</given-names></name><name><surname>Gao</surname><given-names>Jian-Jun</given-names></name></person-group><article-title>A new species group in the genus <italic><tp:taxon-name><tp:taxon-name-part taxon-name-part-type="genus" reg="Dichaetophora">Dichaetophora</tp:taxon-name-part></tp:taxon-name></italic>, with descriptions of six new species from the Oriental region (<tp:taxon-name><tp:taxon-name-part taxon-name-part-type="order">Diptera</tp:taxon-name-part></tp:taxon-name>, <tp:taxon-name><tp:taxon-name-part taxon-name-part-type="family">Drosophilidae</tp:taxon-name-part></tp:taxon-name>)</article-title><source>Zookeys</source><day>4</day><month>4</month><year>2017</year><volume>2017</volume><issue>665</issue><fpage>121</fpage><lpage>146</lpage><pub-id pub-id-type="doi">10.3897/zookeys.665.11609</pub-id></mixed-citation></tp:treatment-meta><tp:nomenclature><tp:taxon-name>
              <tp:taxon-name-part taxon-name-part-type="genus" reg="Dichaetophora">Dichaetophora</tp:taxon-name-part>
              <tp:taxon-name-part taxon-name-part-type="species" reg="heterochroma">heterochroma</tp:taxon-name-part>
              <object-id xmlns:xlink="http://www.w3.org/1999/xlink" content-type="zoobank" xlink:type="simple">http://zoobank.org/4C4A707B-EFFC-474D-A485-381B40B879E8</object-id>
            </tp:taxon-name><tp:taxon-authority>Yang &amp; Gao</tp:taxon-authority><tp:taxon-status xmlns:xlink="http://www.w3.org/1999/xlink" xlink:type="simple">sp. n.</tp:taxon-status><xref ref-type="fig" rid="F3">Figs 3E–G</xref><xref ref-type="fig" rid="F4">, 4F–J</xref><xref ref-type="fig" rid="F6">, 6</xref><!--PageBreak--></tp:nomenclature><tp:treatment-sec sec-type="type material" id="SECID0EURBI"><title>Type material.</title><p>Holotype ♂ (#03879): MALAYSIA: Poring, Mt. Kinabalu, Sabah, 20.iii.2008, MJ Toda (<named-content xmlns:xlink="http://www.w3.org/1999/xlink" content-type="dwc:institutional_code" xlink:type="simple">KPSP</named-content>).</p><p>Paratypes: same data as holotype (1♂, 1♀: #03880, #03881, <named-content xmlns:xlink="http://www.w3.org/1999/xlink" content-type="dwc:institutional_code" xlink:type="simple">KIZ</named-content>; 1♂, <named-content xmlns:xlink="http://www.w3.org/1999/xlink" content-type="dwc:institutional_code" xlink:type="simple">SEHU</named-content>); same data as holotype except for 13.iii.2008 (1♀: #03883, <named-content xmlns:xlink="http://www.w3.org/1999/xlink" content-type="dwc:institutional_code" xlink:type="simple">KIZ</named-content>); same data as holotype except for 19.iii.2008 (1♂, <named-content xmlns:xlink="http://www.w3.org/1999/xlink" content-type="dwc:institutional_code" xlink:type="simple">SEHU</named-content>); same data as holotype except for 3.x.1999 (1♂, <named-content xmlns:xlink="http://www.w3.org/1999/xlink" content-type="dwc:institutional_code" xlink:type="simple">SEHU</named-content>); Mahua, Crocker Range, Sabah, Malaysia, 14.x.1999, MJ Toda (1♀, <named-content xmlns:xlink="http://www.w3.org/1999/xlink" content-type="dwc:institutional_code" xlink:type="simple">KPSP</named-content>; 2♀, <named-content xmlns:xlink="http://www.w3.org/1999/xlink" content-type="dwc:institutional_code" xlink:type="simple">SEHU</named-content>); Ulu Senagang, Crocker Range, Sabah, Malaysia, 18.x.1999, MJ Toda (1♂, 2♀: #03884–3886, <named-content xmlns:xlink="http://www.w3.org/1999/xlink" content-type="dwc:institutional_code" xlink:type="simple">ZSM</named-content>).</p><fig id="F6" position="float" orientation="portrait"><label>Figure 6.</label><caption><p>
                  <italic><tp:taxon-name><tp:taxon-name-part taxon-name-part-type="genus" reg="Dichaetophora">Dichaetophora</tp:taxon-name-part> <tp:taxon-name-part taxon-name-part-type="species" reg="heterochroma">heterochroma</tp:taxon-name-part></tp:taxon-name></italic> sp. n. (<bold>A−I</bold> #03879 <bold>J−L</bold> paratype #03881). <bold>A, B</bold> Periphallic organs (posterior and posterolateral view, respectively) <bold>C</bold> surstyli and cerci, with red arrow indicating the caudoventral bridge of cerci <bold>D, E</bold> tenth sternite (ventral and anterior view, respectively), with red arrows (<bold>E</bold>) indicating a pair of depressions <bold>F−H</bold> phallic organs (ventral, ventrolateral and lateral view, respectively), with red arrow (<bold>H</bold>) indicating the dorsally swollen, submedial portion of aedeagus <bold>I</bold> paramedian setae <bold>J, K</bold> oviscapt (lateral and ventral view, respectively) <bold>L</bold> spermathecae (lateral view). Scale bars: 0.1 mm.</p></caption><graphic xmlns:xlink="http://www.w3.org/1999/xlink" xlink:href="zookeys-665-121-g006.jpg" position="float" orientation="portrait" xlink:type="simple" id="oo_130050.jpg"/></fig></tp:treatment-sec><tp:treatment-sec sec-type="diagnosis" id="SECID0EXUBI"><title>Diagnosis.</title><p>Wing largely clouded, except for central pale patch around dm-cu vein and periphery (Fig. <xref ref-type="fig" rid="F3">3G</xref>); dorsolateral tentorial apodemes nearly parallel in basal half (Fig. <xref ref-type="fig" rid="F4">4H</xref>); tenth sternite mediolaterally with a pair of round depressions (seen in anterior view; Fig. <xref ref-type="fig" rid="F6">6E</xref>); oviscapt valve 2/5 as broad as long (Fig. <xref ref-type="fig" rid="F6">6J</xref>).</p></tp:treatment-sec><tp:treatment-sec sec-type="description" id="SECID0ENVBI"><title>Description.</title><p>
              <italic>Head</italic> (Figs <xref ref-type="fig" rid="F3">3E, F</xref>, <xref ref-type="fig" rid="F4">4F–J</xref>): First flagellomere grayish yellow. Supracervical setae 15−22 per side; postocular setae 17–21 per side. Palpus with one subprominent lateromedial seta. Cibarium with 78–79 medial and ca. 8 posterior sensilla per side.</p><p>
              <italic>Wings</italic> (Fig. <xref ref-type="fig" rid="F3">3G</xref>): Veins pale brown to dark brown, but pale within central pale patch. Halter pale gray; stem darker.</p><p>
              <italic>Legs</italic> (Fig. <xref ref-type="fig" rid="F3">3E</xref>) pale grayish yellow; foreleg coxa, tibia and tarsus, except for fifth tarsomere, dark brown. Mid-leg first tarsomere longer than total length of four succeeding tarsomeres; hindleg first tarsomere as long as total length of four succeeding tarsomeres.</p><p>
              <italic>Male terminalia</italic> (Fig. <xref ref-type="fig" rid="F6">6A–I</xref>): Epandrium pubescent except for anterior portion, with 3–4 dorsal and 9–12 ventral, long setae per side. Surstylus with prensisetae in nearly straight row on caudal margin, 2–4 apically pointed spines but no pubescence on outer surface and ca. 20 apically pointed, recurved spines on inner, caudal portion. Cercus pubescent except for caudal margin, with 6–12 long setae near dorsal to posterior margin and 6–7 short setae in cluster on ventral portion of sclerotized marginal plate. Paramere with sensilla subapically.</p><p>
              <italic>Female terminalia</italic> (Fig. <xref ref-type="fig" rid="F6">6J–L</xref>): Oviscapt valve with ca. five lateral and 12–14 marginal, peg-like ovisensilla. Introvert of spermathecal capsule 1/5 as deep as capsule height.</p><p>
              <italic>Measurements</italic> (in mm): <abbrev xmlns:xlink="http://www.w3.org/1999/xlink" xlink:title="straight distance from anterior edge of pedicel to tip of abdomen" id="ABBRID0EBXBI" xlink:type="simple">BL</abbrev> = 2.18 in holotype (range in 2♂ paratypes: 1.99 –2.21; range in 4♀ paratypes: 2.31–2.77), <abbrev xmlns:xlink="http://www.w3.org/1999/xlink" xlink:title="distance from anterior notal margin to apex of scutellum" id="ABBRID0EFXBI" xlink:type="simple">ThL</abbrev> = 0.79 (0.81–0.85; 0.92 –0.97), <abbrev xmlns:xlink="http://www.w3.org/1999/xlink" xlink:title="distance from humeral cross vein to wing apex" id="ABBRID0EJXBI" xlink:type="simple">WL</abbrev> = 1.64 (1.60–1.64; 1.80 –2.30), <abbrev xmlns:xlink="http://www.w3.org/1999/xlink" xlink:title="maximum wing width" id="ABBRID0ENXBI" xlink:type="simple">WW</abbrev> = 0.68 (0.69–0.70; 0.75 –0.97).</p><p>
              <italic>Indices</italic>: <abbrev xmlns:xlink="http://www.w3.org/1999/xlink" xlink:title="frontal width" id="ABBRID0EVXBI" xlink:type="simple">FW</abbrev>/<abbrev xmlns:xlink="http://www.w3.org/1999/xlink" xlink:title="head width" id="ABBRID0EZXBI" xlink:type="simple">HW</abbrev> = 0.59 (2♂, 4♀, or less if noted, paratypes: 0.50–0.54), <abbrev xmlns:xlink="http://www.w3.org/1999/xlink" xlink:title="maximum width of gena/maximum diameter of eye" id="ABBRID0E4XBI" xlink:type="simple">ch/o</abbrev> = 0.20 (0.25–0.28), <abbrev xmlns:xlink="http://www.w3.org/1999/xlink" xlink:title="proclinate orbital seta/posterior reclinate orbital seta in length" id="ABBRID0EBYBI" xlink:type="simple">prorb</abbrev> = 0.74 (2♂, 1♀: 0.76–0.87), <abbrev xmlns:xlink="http://www.w3.org/1999/xlink" xlink:title="anterior reclinate orbital seta/posterior reclinate orbital seta in length" id="ABBRID0EFYBI" xlink:type="simple">rcorb</abbrev> = 0.29 (2♂, 3♀: 0.31–0.36), <abbrev xmlns:xlink="http://www.w3.org/1999/xlink" xlink:title="distance between proclinate and posterior reclinate orbital setae / distance between inner vertical and posterior reclinate orbital setae" id="ABBRID0EJYBI" xlink:type="simple">orbito</abbrev> = 0.54 (0.48–0.76), <abbrev xmlns:xlink="http://www.w3.org/1999/xlink" xlink:title="anterior dorsocentral seta/posterior dorsocentral seta in length" id="ABBRID0ENYBI" xlink:type="simple">dcl</abbrev> = 0.71 (1♂, 2♀: 0.60–0.73), <abbrev xmlns:xlink="http://www.w3.org/1999/xlink" xlink:title="basal scutellar seta/apical scutellar seta in length" id="ABBRID0ERYBI" xlink:type="simple">sctl</abbrev> = n/a (1♂, 3♀: 0.88–0.94), <abbrev xmlns:xlink="http://www.w3.org/1999/xlink" xlink:title="anterior katepisternal seta/posterior katepisternal seta in length" id="ABBRID0EVYBI" xlink:type="simple">sterno</abbrev> = 0.54 (0.50–0.61), <abbrev xmlns:xlink="http://www.w3.org/1999/xlink" xlink:title="distance between ipsilateral dorsocentral setae/distance between anterior dorsocentral setae" id="ABBRID0EZYBI" xlink:type="simple">dcp</abbrev> = 0.55 (0.55–0.65), <abbrev xmlns:xlink="http://www.w3.org/1999/xlink" xlink:title="distance between ipsilateral scutellar setae/distance between apical scutellar setae" id="ABBRID0E4YBI" xlink:type="simple">sctlp</abbrev> = 0.62 (0.75–0.95), <abbrev xmlns:xlink="http://www.w3.org/1999/xlink" xlink:title="2nd costal section between subcostal break and R2+3/3rd costal section between R2+3 and R4+5" id="ABBRID0EBZBI" xlink:type="simple">C</abbrev> = 1.69 (1.99–2.08), <abbrev xmlns:xlink="http://www.w3.org/1999/xlink" xlink:title="3rd costal section between R2+3 and R4+5/M1 between r-m and dm-cu" id="ABBRID0EFZBI" xlink:type="simple">4c</abbrev> = 1.54 (1.41–1.54), <abbrev xmlns:xlink="http://www.w3.org/1999/xlink" xlink:title="M1 between dm-cu and wing margin/M1 between r-m and dm-cu" id="ABBRID0EJZBI" xlink:type="simple">4v</abbrev> = 2.50 (2.28 –2.51), <abbrev xmlns:xlink="http://www.w3.org/1999/xlink" xlink:title="CuA1 between dm-cu and wing margin/dm-cu between M1 and CuA1" id="ABBRID0ENZBI" xlink:type="simple">5x</abbrev> = 1.79 (1.25–1.56), <abbrev xmlns:xlink="http://www.w3.org/1999/xlink" xlink:title="3rd costal section between R2+3 and R4+5/distance between distal ends of R4+5 and M1" id="ABBRID0ERZBI" xlink:type="simple">ac</abbrev> = 2.86 (2.38–3.09), <abbrev xmlns:xlink="http://www.w3.org/1999/xlink" xlink:title="CuA1 between dm-cu and wing margin/M1 between r-m and dm-cu" id="ABBRID0EVZBI" xlink:type="simple">M</abbrev> = 0.70 (0.62–0.64), <abbrev xmlns:xlink="http://www.w3.org/1999/xlink" xlink:title="length of heavy setation in 3rd costal section/length of 3rd costal section" id="ABBRID0EZZBI" xlink:type="simple">C3F</abbrev> = 0.78 (0.73–0.87).</p><!--PageBreak--></tp:treatment-sec><tp:treatment-sec sec-type="etymology" id="SECID0E5ZBI"><title>Etymology.</title><p>Referring to the heterochromatic legs.</p></tp:treatment-sec><tp:treatment-sec sec-type="distribution" id="SECID0ED1BI"><title>Distribution.</title><p>Malaysia (Sabah).</p></tp:treatment-sec><tp:treatment-sec><!--Section generated to contain objects referenced in tp:taxon-treatment.--><fig id="F3" position="float" orientation="portrait"><label>Figure 3.</label><caption><p>Left lateral habitus, head and thorax (dorsal view), wing (left, ventral view), and abdomen (dorsal view). <bold>A−D</bold> <italic><tp:taxon-name><tp:taxon-name-part taxon-name-part-type="genus" reg="Dichaetophora">Dichaetophora</tp:taxon-name-part> <tp:taxon-name-part taxon-name-part-type="species" reg="tirlobita">tirlobita</tp:taxon-name-part></tp:taxon-name></italic> sp. n. (#03877) <bold>E−G</bold> <italic><tp:taxon-name><tp:taxon-name-part taxon-name-part-type="genus" reg="Dichaetophora">D.</tp:taxon-name-part> <tp:taxon-name-part taxon-name-part-type="species" reg="heterochroma">heterochroma</tp:taxon-name-part></tp:taxon-name></italic> sp. n. (#03879) <bold>H−J</bold> <tp:taxon-name><tp:taxon-name-part taxon-name-part-type="genus" reg="Dichaetophora">D.</tp:taxon-name-part> <tp:taxon-name-part taxon-name-part-type="species" reg="flatosternata">flatosternata</tp:taxon-name-part></tp:taxon-name> sp. n. (#04172) <bold>K−M</bold> <italic><tp:taxon-name><tp:taxon-name-part taxon-name-part-type="genus" reg="Dichaetophora">D.</tp:taxon-name-part> <tp:taxon-name-part taxon-name-part-type="species" reg="borneoensis">borneoensis</tp:taxon-name-part></tp:taxon-name></italic> sp. n. (#03895) <bold>N−P</bold> <italic><tp:taxon-name><tp:taxon-name-part taxon-name-part-type="genus" reg="Dichaetophora">D.</tp:taxon-name-part> <tp:taxon-name-part taxon-name-part-type="species" reg="javaensis">javaensis</tp:taxon-name-part></tp:taxon-name></italic> sp. n. (#03892) <bold>Q−S</bold> <italic><tp:taxon-name><tp:taxon-name-part taxon-name-part-type="genus" reg="Dichaetophora">D.</tp:taxon-name-part> <tp:taxon-name-part taxon-name-part-type="species" reg="sumatraensis">sumatraensis</tp:taxon-name-part></tp:taxon-name></italic> sp. n. (#03890). Scale bars: 1.0 mm.</p></caption><graphic xmlns:xlink="http://www.w3.org/1999/xlink" xlink:href="zookeys-665-121-g003.jpg" position="float" orientation="portrait" xlink:type="simple" id="oo_130047.jpg"/></fig><fig id="F4" position="float" orientation="portrait"><label>Figure 4.</label><caption><p>Head (anterior view), postocciput, palpus, and prementum (ventral and lateral view, respectively). <bold>A−E</bold> <italic><tp:taxon-name><tp:taxon-name-part taxon-name-part-type="genus" reg="Dichaetophora">Dichaetophora</tp:taxon-name-part> <tp:taxon-name-part taxon-name-part-type="species" reg="tirlobita">tirlobita</tp:taxon-name-part></tp:taxon-name></italic> sp. n. (#03877) <bold>F−J</bold> <italic><tp:taxon-name><tp:taxon-name-part taxon-name-part-type="genus" reg="Dichaetophora">D.</tp:taxon-name-part> <tp:taxon-name-part taxon-name-part-type="species" reg="heterochroma">heterochroma</tp:taxon-name-part></tp:taxon-name></italic> sp. n. (#03879) <bold>K−O</bold> <italic><tp:taxon-name><tp:taxon-name-part taxon-name-part-type="genus" reg="Dichaetophora">D.</tp:taxon-name-part> <tp:taxon-name-part taxon-name-part-type="species" reg="flatosternata">flatosternata</tp:taxon-name-part></tp:taxon-name></italic> sp. n. (#04172) <bold>P−T</bold> <italic><tp:taxon-name><tp:taxon-name-part taxon-name-part-type="genus" reg="Dichaetophora">D.</tp:taxon-name-part> <tp:taxon-name-part taxon-name-part-type="species" reg="borneoensis">borneoensis</tp:taxon-name-part></tp:taxon-name></italic> sp. n. (#03895) <bold>U−Y</bold> <italic><tp:taxon-name><tp:taxon-name-part taxon-name-part-type="genus" reg="Dichaetophora">D.</tp:taxon-name-part> <tp:taxon-name-part taxon-name-part-type="species" reg="javaensis">javaensis</tp:taxon-name-part></tp:taxon-name></italic> sp. n. (#03892) <bold>Z−D</bold> <italic><tp:taxon-name><tp:taxon-name-part taxon-name-part-type="genus" reg="Dichaetophora">D.</tp:taxon-name-part> <tp:taxon-name-part taxon-name-part-type="species" reg="sumatraensis">sumatraensis</tp:taxon-name-part></tp:taxon-name></italic> sp. n. (#03890). Scale bars: 0.1 mm except for <bold>A, F, K, P, U, Z</bold> (0.5 mm).</p></caption><graphic xmlns:xlink="http://www.w3.org/1999/xlink" xlink:href="zookeys-665-121-g004.jpg" position="float" orientation="portrait" xlink:type="simple" id="oo_130048.jpg"/></fig></tp:treatment-sec></tp:taxon-treatment>
