# Supplementary material for: A new species group in the genus Dichaetophora, with descriptions of six new species from the Oriental region (Diptera, Drosophilidae)
Source: Zookeys. 2017 Apr 4;(665):121–46. doi: 10.3897/zookeys.665.11609 (PMC5523170; doi:10.3897/zookeys.665.11609)
Supplement: XML Treatment for Dichaetophora javaensis [file zookeys.665.11609-treatment5.xml]

<!DOCTYPE tp:taxon-treatment
  PUBLIC "-//TaxonX//DTD Taxonomic Treatment Publishing DTD v0 20100105//EN" "tax-treatment-NSO.dtd">
<tp:taxon-treatment xmlns:tp="http://www.plazi.org/taxpub"><tp:treatment-meta><kwd-group><label>Taxon classification</label><kwd><named-content xmlns:xlink="http://www.w3.org/1999/xlink" content-type="kingdom">Animalia</named-content></kwd><kwd><named-content xmlns:xlink="http://www.w3.org/1999/xlink" content-type="order">ORDO</named-content></kwd><kwd><named-content xmlns:xlink="http://www.w3.org/1999/xlink" content-type="family">FAMILIA</named-content></kwd></kwd-group><mixed-citation publication-type="journal"><person-group><name><surname>Yang</surname><given-names>Jin-Hua</given-names></name><name><surname>Toda</surname><given-names>Masanori J.</given-names></name><name><surname>Suwito</surname><given-names>Awit</given-names></name><name><surname>Hashim</surname><given-names>Rosli</given-names></name><name><surname>Gao</surname><given-names>Jian-Jun</given-names></name></person-group><article-title>A new species group in the genus <italic><tp:taxon-name><tp:taxon-name-part taxon-name-part-type="genus" reg="Dichaetophora">Dichaetophora</tp:taxon-name-part></tp:taxon-name></italic>, with descriptions of six new species from the Oriental region (<tp:taxon-name><tp:taxon-name-part taxon-name-part-type="order">Diptera</tp:taxon-name-part></tp:taxon-name>, <tp:taxon-name><tp:taxon-name-part taxon-name-part-type="family">Drosophilidae</tp:taxon-name-part></tp:taxon-name>)</article-title><source>Zookeys</source><day>4</day><month>4</month><year>2017</year><volume>2017</volume><issue>665</issue><fpage>121</fpage><lpage>146</lpage><pub-id pub-id-type="doi">10.3897/zookeys.665.11609</pub-id></mixed-citation></tp:treatment-meta><tp:nomenclature><tp:taxon-name>
              <tp:taxon-name-part taxon-name-part-type="genus" reg="Dichaetophora">Dichaetophora</tp:taxon-name-part>
              <tp:taxon-name-part taxon-name-part-type="species" reg="javaensis">javaensis</tp:taxon-name-part>
              <object-id xmlns:xlink="http://www.w3.org/1999/xlink" content-type="zoobank" xlink:type="simple">http://zoobank.org/09DA1C1A-C0A2-4025-99FB-6AAAC123F295</object-id>
            </tp:taxon-name><tp:taxon-authority>Yang &amp; Gao</tp:taxon-authority><tp:taxon-status xmlns:xlink="http://www.w3.org/1999/xlink" xlink:type="simple">sp. n.</tp:taxon-status><xref ref-type="fig" rid="F3">Figs 3N–P</xref><xref ref-type="fig" rid="F4">, 4U–Y</xref><xref ref-type="fig" rid="F9">, 9</xref></tp:nomenclature><tp:treatment-sec sec-type="type material" id="SECID0EFPCI"><title>Type material.</title><p>Holotype. ♂ (#03892), INDONESIA: Cikaniki, Mt. Halimun, West Java, 7.x.2009, MJ Toda (<named-content xmlns:xlink="http://www.w3.org/1999/xlink" content-type="dwc:institutional_code" xlink:type="simple">MZB</named-content>).</p><p>Paratypes: same as holotype except for 6.xi.2009 (1♀: #03887, <named-content xmlns:xlink="http://www.w3.org/1999/xlink" content-type="dwc:institutional_code" xlink:type="simple">MZB</named-content>; 2♀: #03888–9, <named-content xmlns:xlink="http://www.w3.org/1999/xlink" content-type="dwc:institutional_code" xlink:type="simple">KIZ</named-content>); same as holotype except for 10.xi.2009 (1♀, <named-content xmlns:xlink="http://www.w3.org/1999/xlink" content-type="dwc:institutional_code" xlink:type="simple">SEHU</named-content>); Cibodas, West Java, Indonesia, 16.xi.2013, MJ Toda (1♂, <named-content xmlns:xlink="http://www.w3.org/1999/xlink" content-type="dwc:institutional_code" xlink:type="simple">SEHU</named-content>); Mt. Patuha, Sugihmukti, West Java, Indonesia, 13.x.2004 (1♂, <named-content xmlns:xlink="http://www.w3.org/1999/xlink" content-type="dwc:institutional_code" xlink:type="simple">SEHU</named-content>).</p><fig id="F9" position="float" orientation="portrait"><label>Figure 9.</label><caption><p>
                  <italic><tp:taxon-name><tp:taxon-name-part taxon-name-part-type="genus" reg="Dichaetophora">Dichaetophora</tp:taxon-name-part> <tp:taxon-name-part taxon-name-part-type="species" reg="javaensis">javaensis</tp:taxon-name-part></tp:taxon-name></italic> sp. n. (<bold>A−G</bold> #03892 <bold>H−J</bold> paratype #03888). <bold>A, B</bold> Periphallic organs (posterior and posterolateral view, respectively) <bold>C</bold> surstyli and ventral portions of cerci <bold>D−F</bold> phallic organs (ventral, ventrolateral and lateral view, respectively) <bold>G</bold> distal portion of hypandrium (posteroventral view), showing a pair of small patches of sparse pubescence on the caudolateral plates (red arrows) and the paramedian setae <bold>H, I</bold> oviscapt (lateral and ventral view, respectively) <bold>J</bold> spermatheca (lateral view). Scale bars: 0.1 mm.</p></caption><graphic xmlns:xlink="http://www.w3.org/1999/xlink" xlink:href="zookeys-665-121-g009.jpg" position="float" orientation="portrait" xlink:type="simple" id="oo_130053.jpg"/></fig></tp:treatment-sec><tp:treatment-sec sec-type="diagnosis" id="SECID0ETRCI"><title>Diagnosis.</title><p>Postocellar setae present; spermathecal capsule somewhat dome-shaped, apically roundish; introvert 2/5 as deep as capsule height (Fig. <xref ref-type="fig" rid="F9">9J</xref>); hypandrium sparsely pubescent in small, medial patch on caudolateral plate (Fig. <xref ref-type="fig" rid="F9">9G</xref>); <italic><abbrev xmlns:xlink="http://www.w3.org/1999/xlink" xlink:title="cytochrome c oxydase subunit I" id="ABBRID0ECSCI" xlink:type="simple">COI</abbrev></italic> = C and T at sites 142 and 205, respectively; <italic><abbrev xmlns:xlink="http://www.w3.org/1999/xlink" xlink:title="cytochrome c oxydase subunit II" id="ABBRID0EHSCI" xlink:type="simple">COII</abbrev></italic> = T, C, C, C, G and C at sites 18, 69, 270, 303, 381 and 393, respectively (Table <xref ref-type="table" rid="T5">5</xref>).</p></tp:treatment-sec><tp:treatment-sec sec-type="description" id="SECID0EPSCI"><title>Description.</title><p>
              <italic>Head</italic> (Figs <xref ref-type="fig" rid="F3">3N, O</xref>, <xref ref-type="fig" rid="F4">4U–Y</xref>): First flagellomere grayish brown. Dorsolateral tentorial apodemes slightly divergent in basal 2/5 but strongly divergent in distal 3/5; supercervical setae 18−22 per side; postocular setae 19 per side. Palpus with one subprominent, lateromedial seta. Cibarium with ca. 90 medial and 10−12 posterior sensilla per side.</p><p>
              <italic>Wings</italic> (Fig. <xref ref-type="fig" rid="F3">3P</xref>) slightly fuscous; veins yellowish brown to brown. Halter and stem gray.</p><p>
              <italic>Legs</italic> (Fig. <xref ref-type="fig" rid="F3">3N</xref>): All femora blackish brown; foreleg coxa, tibia and tarsus (except 5<sup>th</sup> tarsomere) grayish brown; rest grayish yellow. Apical setae present on foreleg and mid-leg tibiae. Mid-leg first tarsomere as long as total length of four succeeding tarsomeres; hindleg first tarsomere longer than total length of four succeeding tarsomeres.</p><p>
              <italic>Male terminalia</italic> (Fig. <xref ref-type="fig" rid="F9">9A–G</xref>): Epandrium pubescent except for anterior margin, with 2–3 dorsal and 9–10 ventral, long setae per side. Surstylus with 2–3 short spines and medial patch of pubescence on outer surface and 10–11 recurved spines on inner, caudal portion. Tenth sternite lingulate, slightly curved. Cercus pubescent except for dorsal to caudal margin, with 14–17 long setae; sclerotized, caudoventral bridge of cerci medially with narrowly elongated process. Paramere somewhat triangular in lateral view, apically round, with sensilla on inner surface. Aedeagus apically trilobed, densely hirsute on outer lobes, dorsosubapically with a pair of small, marginally serrated flaps.</p><p>
              <italic>Female terminalia</italic> (Fig. <xref ref-type="fig" rid="F9">9H–J</xref>): Oviscapt valve dorsomedially narrowly extended, with 4−5 lateral and 12−15 marginal, peg-like ovisensilla. Spermathecal capsule without spinules on outer surface.</p><p>
              <italic>Measurements</italic> (in mm): <abbrev xmlns:xlink="http://www.w3.org/1999/xlink" xlink:title="straight distance from anterior edge of pedicel to tip of abdomen" id="ABBRID0EFUCI" xlink:type="simple">BL</abbrev> = 1.94 in holotype (range in 3♀ paratypes: 2.08–2.50), <abbrev xmlns:xlink="http://www.w3.org/1999/xlink" xlink:title="distance from anterior notal margin to apex of scutellum" id="ABBRID0EJUCI" xlink:type="simple">ThL</abbrev> = 0.86 (0.97–1.03), <abbrev xmlns:xlink="http://www.w3.org/1999/xlink" xlink:title="distance from humeral cross vein to wing apex" id="ABBRID0ENUCI" xlink:type="simple">WL</abbrev> = 1.81 (1.99–2.07), <abbrev xmlns:xlink="http://www.w3.org/1999/xlink" xlink:title="maximum wing width" id="ABBRID0ERUCI" xlink:type="simple">WW</abbrev> = 0.82 (0.86–0.92).</p><p>
              <italic>Indices</italic>: <abbrev xmlns:xlink="http://www.w3.org/1999/xlink" xlink:title="frontal width" id="ABBRID0EZUCI" xlink:type="simple">FW</abbrev>/<abbrev xmlns:xlink="http://www.w3.org/1999/xlink" xlink:title="head width" id="ABBRID0E4UCI" xlink:type="simple">HW</abbrev> = 0.56 (3♀, or less if noted, paratypes: 0.49–0.52), <abbrev xmlns:xlink="http://www.w3.org/1999/xlink" xlink:title="maximum width of gena/maximum diameter of eye" id="ABBRID0EBVCI" xlink:type="simple">ch/o</abbrev> = 0.21 (0.34–0.41), <abbrev xmlns:xlink="http://www.w3.org/1999/xlink" xlink:title="proclinate orbital seta/posterior reclinate orbital seta in length" id="ABBRID0EFVCI" xlink:type="simple">prorb</abbrev> = 0.76 (0.72–0.79), <abbrev xmlns:xlink="http://www.w3.org/1999/xlink" xlink:title="anterior reclinate orbital seta/posterior reclinate orbital seta in length" id="ABBRID0EJVCI" xlink:type="simple">rcorb</abbrev> = 0.24 (0.29–0.31), <abbrev xmlns:xlink="http://www.w3.org/1999/xlink" xlink:title="distance between proclinate and posterior reclinate orbital setae / distance between inner vertical and posterior reclinate orbital setae" id="ABBRID0ENVCI" xlink:type="simple">orbito</abbrev> = 0.60 (0.54–0.69), <abbrev xmlns:xlink="http://www.w3.org/1999/xlink" xlink:title="anterior dorsocentral seta/posterior dorsocentral seta in length" id="ABBRID0ERVCI" xlink:type="simple">dcl</abbrev> = 0.74 (1♀: 0.71), <abbrev xmlns:xlink="http://www.w3.org/1999/xlink" xlink:title="basal scutellar seta/apical scutellar seta in length" id="ABBRID0EVVCI" xlink:type="simple">sctl</abbrev> = 0.81(1♀: 0.81), <abbrev xmlns:xlink="http://www.w3.org/1999/xlink" xlink:title="anterior katepisternal seta/posterior katepisternal seta in length" id="ABBRID0EZVCI" xlink:type="simple">sterno</abbrev> = 0.60 (0.50–0.54), <abbrev xmlns:xlink="http://www.w3.org/1999/xlink" xlink:title="distance between ipsilateral dorsocentral setae/distance between anterior dorsocentral setae" id="ABBRID0E4VCI" xlink:type="simple">dcp</abbrev> = 0.52 (0.53–0.60), <abbrev xmlns:xlink="http://www.w3.org/1999/xlink" xlink:title="distance between ipsilateral scutellar setae/distance between apical scutellar setae" id="ABBRID0EBWCI" xlink:type="simple">sctlp</abbrev> = 0.71 (0.52–0.71), <abbrev xmlns:xlink="http://www.w3.org/1999/xlink" xlink:title="2nd costal section between subcostal break and R2+3/3rd costal section between R2+3 and R4+5" id="ABBRID0EFWCI" xlink:type="simple">C</abbrev> = 1.85 (1.78–1.98), <abbrev xmlns:xlink="http://www.w3.org/1999/xlink" xlink:title="3rd costal section between R2+3 and R4+5/M1 between r-m and dm-cu" id="ABBRID0EJWCI" xlink:type="simple">4c</abbrev> = 1.54 (1.35–1.40), <abbrev xmlns:xlink="http://www.w3.org/1999/xlink" xlink:title="M1 between dm-cu and wing margin/M1 between r-m and dm-cu" id="ABBRID0ENWCI" xlink:type="simple">4v</abbrev> = 2.62 (2.26–2.28), <abbrev xmlns:xlink="http://www.w3.org/1999/xlink" xlink:title="CuA1 between dm-cu and wing margin/dm-cu between M1 and CuA1" id="ABBRID0ERWCI" xlink:type="simple">5x</abbrev> = 2.28 (1.73–1.91), <abbrev xmlns:xlink="http://www.w3.org/1999/xlink" xlink:title="3rd costal section between R2+3 and R4+5/distance between distal ends of R4+5 and M1" id="ABBRID0EVWCI" xlink:type="simple">ac</abbrev> = 3.03 (2.95–3.24), <abbrev xmlns:xlink="http://www.w3.org/1999/xlink" xlink:title="CuA1 between dm-cu and wing margin/M1 between r-m and dm-cu" id="ABBRID0EZWCI" xlink:type="simple">M</abbrev> = 0.76 (0.71–0.90), <abbrev xmlns:xlink="http://www.w3.org/1999/xlink" xlink:title="length of heavy setation in 3rd costal section/length of 3rd costal section" id="ABBRID0E4WCI" xlink:type="simple">C3F</abbrev> = 0.58 (0.50–0.60).</p></tp:treatment-sec><tp:treatment-sec sec-type="etymology" id="SECID0EBXCI"><title>Etymology.</title><p>Pertaining to the type locality.</p></tp:treatment-sec><tp:treatment-sec sec-type="distribution" id="SECID0EGXCI"><title>Distribution.</title><p>Indonesia (West Java).</p></tp:treatment-sec><tp:treatment-sec><!--Section generated to contain objects referenced in tp:taxon-treatment.--><fig id="F3" position="float" orientation="portrait"><label>Figure 3.</label><caption><p>Left lateral habitus, head and thorax (dorsal view), wing (left, ventral view), and abdomen (dorsal view). <bold>A−D</bold> <italic><tp:taxon-name><tp:taxon-name-part taxon-name-part-type="genus" reg="Dichaetophora">Dichaetophora</tp:taxon-name-part> <tp:taxon-name-part taxon-name-part-type="species" reg="tirlobita">tirlobita</tp:taxon-name-part></tp:taxon-name></italic> sp. n. (#03877) <bold>E−G</bold> <italic><tp:taxon-name><tp:taxon-name-part taxon-name-part-type="genus" reg="Dichaetophora">D.</tp:taxon-name-part> <tp:taxon-name-part taxon-name-part-type="species" reg="heterochroma">heterochroma</tp:taxon-name-part></tp:taxon-name></italic> sp. n. (#03879) <bold>H−J</bold> <tp:taxon-name><tp:taxon-name-part taxon-name-part-type="genus" reg="Dichaetophora">D.</tp:taxon-name-part> <tp:taxon-name-part taxon-name-part-type="species" reg="flatosternata">flatosternata</tp:taxon-name-part></tp:taxon-name> sp. n. (#04172) <bold>K−M</bold> <italic><tp:taxon-name><tp:taxon-name-part taxon-name-part-type="genus" reg="Dichaetophora">D.</tp:taxon-name-part> <tp:taxon-name-part taxon-name-part-type="species" reg="borneoensis">borneoensis</tp:taxon-name-part></tp:taxon-name></italic> sp. n. (#03895) <bold>N−P</bold> <italic><tp:taxon-name><tp:taxon-name-part taxon-name-part-type="genus" reg="Dichaetophora">D.</tp:taxon-name-part> <tp:taxon-name-part taxon-name-part-type="species" reg="javaensis">javaensis</tp:taxon-name-part></tp:taxon-name></italic> sp. n. (#03892) <bold>Q−S</bold> <italic><tp:taxon-name><tp:taxon-name-part taxon-name-part-type="genus" reg="Dichaetophora">D.</tp:taxon-name-part> <tp:taxon-name-part taxon-name-part-type="species" reg="sumatraensis">sumatraensis</tp:taxon-name-part></tp:taxon-name></italic> sp. n. (#03890). Scale bars: 1.0 mm.</p></caption><graphic xmlns:xlink="http://www.w3.org/1999/xlink" xlink:href="zookeys-665-121-g003.jpg" position="float" orientation="portrait" xlink:type="simple" id="oo_130047.jpg"/></fig><fig id="F4" position="float" orientation="portrait"><label>Figure 4.</label><caption><p>Head (anterior view), postocciput, palpus, and prementum (ventral and lateral view, respectively). <bold>A−E</bold> <italic><tp:taxon-name><tp:taxon-name-part taxon-name-part-type="genus" reg="Dichaetophora">Dichaetophora</tp:taxon-name-part> <tp:taxon-name-part taxon-name-part-type="species" reg="tirlobita">tirlobita</tp:taxon-name-part></tp:taxon-name></italic> sp. n. (#03877) <bold>F−J</bold> <italic><tp:taxon-name><tp:taxon-name-part taxon-name-part-type="genus" reg="Dichaetophora">D.</tp:taxon-name-part> <tp:taxon-name-part taxon-name-part-type="species" reg="heterochroma">heterochroma</tp:taxon-name-part></tp:taxon-name></italic> sp. n. (#03879) <bold>K−O</bold> <italic><tp:taxon-name><tp:taxon-name-part taxon-name-part-type="genus" reg="Dichaetophora">D.</tp:taxon-name-part> <tp:taxon-name-part taxon-name-part-type="species" reg="flatosternata">flatosternata</tp:taxon-name-part></tp:taxon-name></italic> sp. n. (#04172) <bold>P−T</bold> <italic><tp:taxon-name><tp:taxon-name-part taxon-name-part-type="genus" reg="Dichaetophora">D.</tp:taxon-name-part> <tp:taxon-name-part taxon-name-part-type="species" reg="borneoensis">borneoensis</tp:taxon-name-part></tp:taxon-name></italic> sp. n. (#03895) <bold>U−Y</bold> <italic><tp:taxon-name><tp:taxon-name-part taxon-name-part-type="genus" reg="Dichaetophora">D.</tp:taxon-name-part> <tp:taxon-name-part taxon-name-part-type="species" reg="javaensis">javaensis</tp:taxon-name-part></tp:taxon-name></italic> sp. n. (#03892) <bold>Z−D</bold> <italic><tp:taxon-name><tp:taxon-name-part taxon-name-part-type="genus" reg="Dichaetophora">D.</tp:taxon-name-part> <tp:taxon-name-part taxon-name-part-type="species" reg="sumatraensis">sumatraensis</tp:taxon-name-part></tp:taxon-name></italic> sp. n. (#03890). Scale bars: 0.1 mm except for <bold>A, F, K, P, U, Z</bold> (0.5 mm).</p></caption><graphic xmlns:xlink="http://www.w3.org/1999/xlink" xlink:href="zookeys-665-121-g004.jpg" position="float" orientation="portrait" xlink:type="simple" id="oo_130048.jpg"/></fig><table-wrap id="T5" position="float" orientation="portrait"><label>Table 5.</label><caption><p>Selected diagnostic nucleotide sites for each of <italic><tp:taxon-name><tp:taxon-name-part taxon-name-part-type="species" reg="borneoensis">borneoensis</tp:taxon-name-part></tp:taxon-name></italic> sp. n., <italic><tp:taxon-name><tp:taxon-name-part taxon-name-part-type="species" reg="javaensis">javaensis</tp:taxon-name-part></tp:taxon-name></italic> sp. n., and <italic><tp:taxon-name><tp:taxon-name-part taxon-name-part-type="species" reg="sumatraensis">sumatraensis</tp:taxon-name-part></tp:taxon-name></italic> sp. n. in the <italic><abbrev xmlns:xlink="http://www.w3.org/1999/xlink" xlink:title="cytochrome c oxydase subunit I" id="ABBRID0ERWAG" xlink:type="simple">COI</abbrev></italic> and <italic><abbrev xmlns:xlink="http://www.w3.org/1999/xlink" xlink:title="cytochrome c oxydase subunit II" id="ABBRID0EWWAG" xlink:type="simple">COII</abbrev></italic> sequences. For nonsynonymous nucleotide substitutions, corresponding amino acid status are given in parentheses. Hyphens (-) indicate missing data, and dots (.) indicate identical symbols with the first sequence (i.e., that of the specimen #03876 of <italic><tp:taxon-name><tp:taxon-name-part taxon-name-part-type="species" reg="trilobita">trilobita</tp:taxon-name-part></tp:taxon-name></italic> sp. n.).</p></caption><table id="TID0EIHAG" rules="all"><tbody><tr><th rowspan="3" colspan="1">Species</th><th rowspan="3" colspan="1">Voucher #</th><th rowspan="1" colspan="19">Diagnostic sites</th></tr><tr><th rowspan="1" colspan="8">
                  <italic><abbrev xmlns:xlink="http://www.w3.org/1999/xlink" xlink:title="cytochrome c oxydase subunit I" id="ABBRID0EYXAG" xlink:type="simple">COI</abbrev></italic>
                </th><th rowspan="1" colspan="11">
                  <italic><abbrev xmlns:xlink="http://www.w3.org/1999/xlink" xlink:title="cytochrome c oxydase subunit II" id="ABBRID0EBYAG" xlink:type="simple">COII</abbrev></italic>
                </th></tr><tr><th rowspan="1" colspan="1">142</th><th rowspan="1" colspan="1">205</th><th rowspan="1" colspan="1">235</th><th rowspan="1" colspan="1">499</th><th rowspan="1" colspan="1">519</th><th rowspan="1" colspan="1">532</th><th rowspan="1" colspan="1">541</th><th rowspan="1" colspan="1">544</th><th rowspan="1" colspan="1">18</th><th rowspan="1" colspan="1">69</th><th rowspan="1" colspan="1">270</th><th rowspan="1" colspan="1">303</th><th rowspan="1" colspan="1">309</th><th rowspan="1" colspan="1">381</th><th rowspan="1" colspan="1">389</th><th rowspan="1" colspan="1">393</th><th rowspan="1" colspan="1">441</th><th rowspan="1" colspan="1">513</th><th rowspan="1" colspan="1">636</th></tr><tr><td rowspan="4" colspan="1">
                  <italic><tp:taxon-name><tp:taxon-name-part taxon-name-part-type="species" reg="trilobita">trilobita</tp:taxon-name-part></tp:taxon-name></italic> sp. n.</td><td rowspan="1" colspan="1">#03876</td><td rowspan="1" colspan="1">T</td><td rowspan="1" colspan="1">T</td><td rowspan="1" colspan="1">T</td><td rowspan="1" colspan="1">T</td><td rowspan="1" colspan="1">C (Ala)</td><td rowspan="1" colspan="1">A</td><td rowspan="1" colspan="1">T</td><td rowspan="1" colspan="1">T</td><td rowspan="1" colspan="1">T</td><td rowspan="1" colspan="1">T</td><td rowspan="1" colspan="1">T</td><td rowspan="1" colspan="1">T</td><td rowspan="1" colspan="1">A</td><td rowspan="1" colspan="1">A</td><td rowspan="1" colspan="1">C (Thr)</td><td rowspan="1" colspan="1">T</td><td rowspan="1" colspan="1">T</td><td rowspan="1" colspan="1">G</td><td rowspan="1" colspan="1">A</td></tr><tr><td rowspan="1" colspan="1">#03877</td><td rowspan="1" colspan="1">.</td><td rowspan="1" colspan="1">.</td><td rowspan="1" colspan="1">.</td><td rowspan="1" colspan="1">.</td><td rowspan="1" colspan="1">. (.)</td><td rowspan="1" colspan="1">.</td><td rowspan="1" colspan="1">.</td><td rowspan="1" colspan="1">.</td><td rowspan="1" colspan="1">.</td><td rowspan="1" colspan="1">.</td><td rowspan="1" colspan="1">.</td><td rowspan="1" colspan="1">.</td><td rowspan="1" colspan="1">.</td><td rowspan="1" colspan="1">.</td><td rowspan="1" colspan="1">. (.)</td><td rowspan="1" colspan="1">.</td><td rowspan="1" colspan="1">.</td><td rowspan="1" colspan="1">.</td><td rowspan="1" colspan="1">.</td></tr><tr><td rowspan="1" colspan="1">#03878</td><td rowspan="1" colspan="1">.</td><td rowspan="1" colspan="1">.</td><td rowspan="1" colspan="1">.</td><td rowspan="1" colspan="1">.</td><td rowspan="1" colspan="1">. (.)</td><td rowspan="1" colspan="1">.</td><td rowspan="1" colspan="1">.</td><td rowspan="1" colspan="1">.</td><td rowspan="1" colspan="1">.</td><td rowspan="1" colspan="1">.</td><td rowspan="1" colspan="1">.</td><td rowspan="1" colspan="1">.</td><td rowspan="1" colspan="1">.</td><td rowspan="1" colspan="1">.</td><td rowspan="1" colspan="1">. (.)</td><td rowspan="1" colspan="1">.</td><td rowspan="1" colspan="1">.</td><td rowspan="1" colspan="1">.</td><td rowspan="1" colspan="1">.</td></tr><tr><td rowspan="1" colspan="1">#03882</td><td rowspan="1" colspan="1">.</td><td rowspan="1" colspan="1">.</td><td rowspan="1" colspan="1">.</td><td rowspan="1" colspan="1">.</td><td rowspan="1" colspan="1">. (.)</td><td rowspan="1" colspan="1">.</td><td rowspan="1" colspan="1">.</td><td rowspan="1" colspan="1">.</td><td rowspan="1" colspan="1">.</td><td rowspan="1" colspan="1">.</td><td rowspan="1" colspan="1">.</td><td rowspan="1" colspan="1">.</td><td rowspan="1" colspan="1">.</td><td rowspan="1" colspan="1">.</td><td rowspan="1" colspan="1">. (.)</td><td rowspan="1" colspan="1">.</td><td rowspan="1" colspan="1">.</td><td rowspan="1" colspan="1">.</td><td rowspan="1" colspan="1">.</td></tr><tr><td rowspan="4" colspan="1">
                  <italic><tp:taxon-name><tp:taxon-name-part taxon-name-part-type="species" reg="heterochroma">heterochroma</tp:taxon-name-part></tp:taxon-name></italic> sp. n.</td><td rowspan="1" colspan="1">#03879</td><td rowspan="1" colspan="1">.</td><td rowspan="1" colspan="1">.</td><td rowspan="1" colspan="1">.</td><td rowspan="1" colspan="1">.</td><td rowspan="1" colspan="1">. (.)</td><td rowspan="1" colspan="1">.</td><td rowspan="1" colspan="1">.</td><td rowspan="1" colspan="1">.</td><td rowspan="1" colspan="1">.</td><td rowspan="1" colspan="1">.</td><td rowspan="1" colspan="1">.</td><td rowspan="1" colspan="1">.</td><td rowspan="1" colspan="1">.</td><td rowspan="1" colspan="1">.</td><td rowspan="1" colspan="1">. (Pro)</td><td rowspan="1" colspan="1">.</td><td rowspan="1" colspan="1">.</td><td rowspan="1" colspan="1">.</td><td rowspan="1" colspan="1">.</td></tr><tr><td rowspan="1" colspan="1">#03880</td><td rowspan="1" colspan="1">.</td><td rowspan="1" colspan="1">.</td><td rowspan="1" colspan="1">.</td><td rowspan="1" colspan="1">.</td><td rowspan="1" colspan="1">. (.)</td><td rowspan="1" colspan="1">.</td><td rowspan="1" colspan="1">.</td><td rowspan="1" colspan="1">.</td><td rowspan="1" colspan="1">.</td><td rowspan="1" colspan="1">.</td><td rowspan="1" colspan="1">.</td><td rowspan="1" colspan="1">.</td><td rowspan="1" colspan="1">.</td><td rowspan="1" colspan="1">.</td><td rowspan="1" colspan="1">. (Pro)</td><td rowspan="1" colspan="1">.</td><td rowspan="1" colspan="1">.</td><td rowspan="1" colspan="1">.</td><td rowspan="1" colspan="1">.</td></tr><tr><td rowspan="1" colspan="1">#03881</td><td rowspan="1" colspan="1">-</td><td rowspan="1" colspan="1">-</td><td rowspan="1" colspan="1">-</td><td rowspan="1" colspan="1">-</td><td rowspan="1" colspan="1">-</td><td rowspan="1" colspan="1">-</td><td rowspan="1" colspan="1">-</td><td rowspan="1" colspan="1">-</td><td rowspan="1" colspan="1">.</td><td rowspan="1" colspan="1">.</td><td rowspan="1" colspan="1">.</td><td rowspan="1" colspan="1">.</td><td rowspan="1" colspan="1">.</td><td rowspan="1" colspan="1">.</td><td rowspan="1" colspan="1">. (Pro)</td><td rowspan="1" colspan="1">.</td><td rowspan="1" colspan="1">.</td><td rowspan="1" colspan="1">.</td><td rowspan="1" colspan="1">.</td></tr><tr><td rowspan="1" colspan="1">#03883</td><td rowspan="1" colspan="1">.</td><td rowspan="1" colspan="1">.</td><td rowspan="1" colspan="1">.</td><td rowspan="1" colspan="1">.</td><td rowspan="1" colspan="1">. (.)</td><td rowspan="1" colspan="1">.</td><td rowspan="1" colspan="1">.</td><td rowspan="1" colspan="1">.</td><td rowspan="1" colspan="1">.</td><td rowspan="1" colspan="1">.</td><td rowspan="1" colspan="1">.</td><td rowspan="1" colspan="1">.</td><td rowspan="1" colspan="1">.</td><td rowspan="1" colspan="1">.</td><td rowspan="1" colspan="1">. (Pro)</td><td rowspan="1" colspan="1">.</td><td rowspan="1" colspan="1">.</td><td rowspan="1" colspan="1">.</td><td rowspan="1" colspan="1">.</td></tr><tr><td rowspan="8" colspan="1">
                  <italic><tp:taxon-name><tp:taxon-name-part taxon-name-part-type="species" reg="flatosternata">flatosternata</tp:taxon-name-part></tp:taxon-name></italic> sp. n.</td><td rowspan="1" colspan="1">#04171</td><td rowspan="1" colspan="1">.</td><td rowspan="1" colspan="1">.</td><td rowspan="1" colspan="1">.</td><td rowspan="1" colspan="1">.</td><td rowspan="1" colspan="1">. (.)</td><td rowspan="1" colspan="1">.</td><td rowspan="1" colspan="1">.</td><td rowspan="1" colspan="1">.</td><td rowspan="1" colspan="1">.</td><td rowspan="1" colspan="1">.</td><td rowspan="1" colspan="1">.</td><td rowspan="1" colspan="1">.</td><td rowspan="1" colspan="1">.</td><td rowspan="1" colspan="1">.</td><td rowspan="1" colspan="1">. (Ser)</td><td rowspan="1" colspan="1">.</td><td rowspan="1" colspan="1">.</td><td rowspan="1" colspan="1">.</td><td rowspan="1" colspan="1">.</td></tr><tr><td rowspan="1" colspan="1">#04172</td><td rowspan="1" colspan="1">.</td><td rowspan="1" colspan="1">.</td><td rowspan="1" colspan="1">.</td><td rowspan="1" colspan="1">.</td><td rowspan="1" colspan="1">. (.)</td><td rowspan="1" colspan="1">.</td><td rowspan="1" colspan="1">.</td><td rowspan="1" colspan="1">.</td><td rowspan="1" colspan="1">.</td><td rowspan="1" colspan="1">.</td><td rowspan="1" colspan="1">.</td><td rowspan="1" colspan="1">.</td><td rowspan="1" colspan="1">.</td><td rowspan="1" colspan="1">.</td><td rowspan="1" colspan="1">. (Ser)</td><td rowspan="1" colspan="1">.</td><td rowspan="1" colspan="1">.</td><td rowspan="1" colspan="1">.</td><td rowspan="1" colspan="1">.</td></tr><tr><td rowspan="1" colspan="1">#04173</td><td rowspan="1" colspan="1">.</td><td rowspan="1" colspan="1">.</td><td rowspan="1" colspan="1">.</td><td rowspan="1" colspan="1">.</td><td rowspan="1" colspan="1">. (.)</td><td rowspan="1" colspan="1">.</td><td rowspan="1" colspan="1">.</td><td rowspan="1" colspan="1">.</td><td rowspan="1" colspan="1">.</td><td rowspan="1" colspan="1">.</td><td rowspan="1" colspan="1">.</td><td rowspan="1" colspan="1">.</td><td rowspan="1" colspan="1">.</td><td rowspan="1" colspan="1">.</td><td rowspan="1" colspan="1">. (Ser)</td><td rowspan="1" colspan="1">.</td><td rowspan="1" colspan="1">.</td><td rowspan="1" colspan="1">.</td><td rowspan="1" colspan="1">.</td></tr><tr><td rowspan="1" colspan="1">#04174</td><td rowspan="1" colspan="1">-</td><td rowspan="1" colspan="1">-</td><td rowspan="1" colspan="1">-</td><td rowspan="1" colspan="1">-</td><td rowspan="1" colspan="1">-</td><td rowspan="1" colspan="1">-</td><td rowspan="1" colspan="1">-</td><td rowspan="1" colspan="1">-</td><td rowspan="1" colspan="1">.</td><td rowspan="1" colspan="1">.</td><td rowspan="1" colspan="1">.</td><td rowspan="1" colspan="1">.</td><td rowspan="1" colspan="1">.</td><td rowspan="1" colspan="1">.</td><td rowspan="1" colspan="1">. (Ser)</td><td rowspan="1" colspan="1">.</td><td rowspan="1" colspan="1">.</td><td rowspan="1" colspan="1">.</td><td rowspan="1" colspan="1">.</td></tr><tr><td rowspan="1" colspan="1">#04175</td><td rowspan="1" colspan="1">.</td><td rowspan="1" colspan="1">.</td><td rowspan="1" colspan="1">.</td><td rowspan="1" colspan="1">.</td><td rowspan="1" colspan="1">. (.)</td><td rowspan="1" colspan="1">.</td><td rowspan="1" colspan="1">.</td><td rowspan="1" colspan="1">.</td><td rowspan="1" colspan="1">.</td><td rowspan="1" colspan="1">.</td><td rowspan="1" colspan="1">.</td><td rowspan="1" colspan="1">.</td><td rowspan="1" colspan="1">.</td><td rowspan="1" colspan="1">.</td><td rowspan="1" colspan="1">. (Ser)</td><td rowspan="1" colspan="1">.</td><td rowspan="1" colspan="1">.</td><td rowspan="1" colspan="1">.</td><td rowspan="1" colspan="1">.</td></tr><tr><td rowspan="1" colspan="1">#04176</td><td rowspan="1" colspan="1">.</td><td rowspan="1" colspan="1">.</td><td rowspan="1" colspan="1">.</td><td rowspan="1" colspan="1">.</td><td rowspan="1" colspan="1">. (.)</td><td rowspan="1" colspan="1">.</td><td rowspan="1" colspan="1">.</td><td rowspan="1" colspan="1">.</td><td rowspan="1" colspan="1">.</td><td rowspan="1" colspan="1">.</td><td rowspan="1" colspan="1">.</td><td rowspan="1" colspan="1">.</td><td rowspan="1" colspan="1">.</td><td rowspan="1" colspan="1">.</td><td rowspan="1" colspan="1">. (Ser)</td><td rowspan="1" colspan="1">.</td><td rowspan="1" colspan="1">.</td><td rowspan="1" colspan="1">.</td><td rowspan="1" colspan="1">.</td></tr><tr><td rowspan="1" colspan="1">#04177</td><td rowspan="1" colspan="1">-</td><td rowspan="1" colspan="1">-</td><td rowspan="1" colspan="1">-</td><td rowspan="1" colspan="1">-</td><td rowspan="1" colspan="1">-</td><td rowspan="1" colspan="1">-</td><td rowspan="1" colspan="1">-</td><td rowspan="1" colspan="1">-</td><td rowspan="1" colspan="1">.</td><td rowspan="1" colspan="1">.</td><td rowspan="1" colspan="1">.</td><td rowspan="1" colspan="1">.</td><td rowspan="1" colspan="1">.</td><td rowspan="1" colspan="1">.</td><td rowspan="1" colspan="1">. (Ser)</td><td rowspan="1" colspan="1">.</td><td rowspan="1" colspan="1">.</td><td rowspan="1" colspan="1">.</td><td rowspan="1" colspan="1">.</td></tr><tr><td rowspan="1" colspan="1">#04178</td><td rowspan="1" colspan="1">.</td><td rowspan="1" colspan="1">.</td><td rowspan="1" colspan="1">.</td><td rowspan="1" colspan="1">.</td><td rowspan="1" colspan="1">. (.)</td><td rowspan="1" colspan="1">.</td><td rowspan="1" colspan="1">.</td><td rowspan="1" colspan="1">.</td><td rowspan="1" colspan="1">.</td><td rowspan="1" colspan="1">.</td><td rowspan="1" colspan="1">.</td><td rowspan="1" colspan="1">.</td><td rowspan="1" colspan="1">.</td><td rowspan="1" colspan="1">.</td><td rowspan="1" colspan="1">. (Ser)</td><td rowspan="1" colspan="1">.</td><td rowspan="1" colspan="1">.</td><td rowspan="1" colspan="1">.</td><td rowspan="1" colspan="1">.</td></tr><tr><td rowspan="4" colspan="1">
                  <italic><tp:taxon-name><tp:taxon-name-part taxon-name-part-type="species" reg="borneoensis">borneoensis</tp:taxon-name-part></tp:taxon-name></italic> sp. n.</td><td rowspan="1" colspan="1">#03893</td><td rowspan="1" colspan="1">.</td><td rowspan="1" colspan="1">.</td><td rowspan="1" colspan="1">C</td><td rowspan="1" colspan="1">C</td><td rowspan="1" colspan="1">T (Val)</td><td rowspan="1" colspan="1">T</td><td rowspan="1" colspan="1">C</td><td rowspan="1" colspan="1">C</td><td rowspan="1" colspan="1">.</td><td rowspan="1" colspan="1">.</td><td rowspan="1" colspan="1">.</td><td rowspan="1" colspan="1">.</td><td rowspan="1" colspan="1">G</td><td rowspan="1" colspan="1">.</td><td rowspan="1" colspan="1">T (Ile)</td><td rowspan="1" colspan="1">.</td><td rowspan="1" colspan="1">C</td><td rowspan="1" colspan="1">A</td><td rowspan="1" colspan="1">G</td></tr><tr><td rowspan="1" colspan="1">#03894</td><td rowspan="1" colspan="1">.</td><td rowspan="1" colspan="1">.</td><td rowspan="1" colspan="1">C</td><td rowspan="1" colspan="1">C</td><td rowspan="1" colspan="1">T (Val)</td><td rowspan="1" colspan="1">T</td><td rowspan="1" colspan="1">C</td><td rowspan="1" colspan="1">C</td><td rowspan="1" colspan="1">.</td><td rowspan="1" colspan="1">.</td><td rowspan="1" colspan="1">.</td><td rowspan="1" colspan="1">.</td><td rowspan="1" colspan="1">G</td><td rowspan="1" colspan="1">.</td><td rowspan="1" colspan="1">T (Ile)</td><td rowspan="1" colspan="1">.</td><td rowspan="1" colspan="1">C</td><td rowspan="1" colspan="1">A</td><td rowspan="1" colspan="1">G</td></tr><tr><td rowspan="1" colspan="1">#03895</td><td rowspan="1" colspan="1">.</td><td rowspan="1" colspan="1">.</td><td rowspan="1" colspan="1">C</td><td rowspan="1" colspan="1">C</td><td rowspan="1" colspan="1">T (Val)</td><td rowspan="1" colspan="1">T</td><td rowspan="1" colspan="1">C</td><td rowspan="1" colspan="1">C</td><td rowspan="1" colspan="1">.</td><td rowspan="1" colspan="1">.</td><td rowspan="1" colspan="1">.</td><td rowspan="1" colspan="1">.</td><td rowspan="1" colspan="1">G</td><td rowspan="1" colspan="1">.</td><td rowspan="1" colspan="1">T (Ile)</td><td rowspan="1" colspan="1">.</td><td rowspan="1" colspan="1">C</td><td rowspan="1" colspan="1">A</td><td rowspan="1" colspan="1">G</td></tr><tr><td rowspan="1" colspan="1">#03896</td><td rowspan="1" colspan="1">.</td><td rowspan="1" colspan="1">.</td><td rowspan="1" colspan="1">C</td><td rowspan="1" colspan="1">C</td><td rowspan="1" colspan="1">T (Val)</td><td rowspan="1" colspan="1">T</td><td rowspan="1" colspan="1">C</td><td rowspan="1" colspan="1">C</td><td rowspan="1" colspan="1">.</td><td rowspan="1" colspan="1">.</td><td rowspan="1" colspan="1">.</td><td rowspan="1" colspan="1">.</td><td rowspan="1" colspan="1">G</td><td rowspan="1" colspan="1">.</td><td rowspan="1" colspan="1">T (Ile)</td><td rowspan="1" colspan="1">.</td><td rowspan="1" colspan="1">C</td><td rowspan="1" colspan="1">A</td><td rowspan="1" colspan="1">G</td></tr><tr><td rowspan="4" colspan="1">
                  <italic><tp:taxon-name><tp:taxon-name-part taxon-name-part-type="species" reg="javaensis">javaensis</tp:taxon-name-part></tp:taxon-name></italic> sp. n.</td><td rowspan="1" colspan="1">#03887</td><td rowspan="1" colspan="1">C</td><td rowspan="1" colspan="1">.</td><td rowspan="1" colspan="1">.</td><td rowspan="1" colspan="1">.</td><td rowspan="1" colspan="1">. (.)</td><td rowspan="1" colspan="1">.</td><td rowspan="1" colspan="1">.</td><td rowspan="1" colspan="1">.</td><td rowspan="1" colspan="1">.</td><td rowspan="1" colspan="1">C</td><td rowspan="1" colspan="1">C</td><td rowspan="1" colspan="1">C</td><td rowspan="1" colspan="1">.</td><td rowspan="1" colspan="1">G</td><td rowspan="1" colspan="1">. (.)</td><td rowspan="1" colspan="1">C</td><td rowspan="1" colspan="1">.</td><td rowspan="1" colspan="1">.</td><td rowspan="1" colspan="1">.</td></tr><tr><td rowspan="1" colspan="1">#03888</td><td rowspan="1" colspan="1">C</td><td rowspan="1" colspan="1">.</td><td rowspan="1" colspan="1">.</td><td rowspan="1" colspan="1">.</td><td rowspan="1" colspan="1">. (.)</td><td rowspan="1" colspan="1">.</td><td rowspan="1" colspan="1">.</td><td rowspan="1" colspan="1">.</td><td rowspan="1" colspan="1">.</td><td rowspan="1" colspan="1">C</td><td rowspan="1" colspan="1">C</td><td rowspan="1" colspan="1">C</td><td rowspan="1" colspan="1">.</td><td rowspan="1" colspan="1">G</td><td rowspan="1" colspan="1">. (.)</td><td rowspan="1" colspan="1">C</td><td rowspan="1" colspan="1">.</td><td rowspan="1" colspan="1">.</td><td rowspan="1" colspan="1">.</td></tr><tr><td rowspan="1" colspan="1">#03889</td><td rowspan="1" colspan="1">C</td><td rowspan="1" colspan="1">.</td><td rowspan="1" colspan="1">.</td><td rowspan="1" colspan="1">.</td><td rowspan="1" colspan="1">. (.)</td><td rowspan="1" colspan="1">.</td><td rowspan="1" colspan="1">.</td><td rowspan="1" colspan="1">.</td><td rowspan="1" colspan="1">.</td><td rowspan="1" colspan="1">C</td><td rowspan="1" colspan="1">C</td><td rowspan="1" colspan="1">C</td><td rowspan="1" colspan="1">.</td><td rowspan="1" colspan="1">G</td><td rowspan="1" colspan="1">. (.)</td><td rowspan="1" colspan="1">C</td><td rowspan="1" colspan="1">.</td><td rowspan="1" colspan="1">.</td><td rowspan="1" colspan="1">.</td></tr><tr><td rowspan="1" colspan="1">#03892</td><td rowspan="1" colspan="1">C</td><td rowspan="1" colspan="1">.</td><td rowspan="1" colspan="1">.</td><td rowspan="1" colspan="1">-</td><td rowspan="1" colspan="1">-</td><td rowspan="1" colspan="1">-</td><td rowspan="1" colspan="1">-</td><td rowspan="1" colspan="1">-</td><td rowspan="1" colspan="1">.</td><td rowspan="1" colspan="1">C</td><td rowspan="1" colspan="1">C</td><td rowspan="1" colspan="1">C</td><td rowspan="1" colspan="1">.</td><td rowspan="1" colspan="1">G</td><td rowspan="1" colspan="1">. (.)</td><td rowspan="1" colspan="1">C</td><td rowspan="1" colspan="1">.</td><td rowspan="1" colspan="1">.</td><td rowspan="1" colspan="1">.</td></tr><tr><td rowspan="2" colspan="1">
                  <italic><tp:taxon-name><tp:taxon-name-part taxon-name-part-type="species" reg="sumatraensis">sumatraensis</tp:taxon-name-part></tp:taxon-name></italic> sp. n.</td><td rowspan="1" colspan="1">#03890</td><td rowspan="1" colspan="1">.</td><td rowspan="1" colspan="1">C</td><td rowspan="1" colspan="1">.</td><td rowspan="1" colspan="1">-</td><td rowspan="1" colspan="1">-</td><td rowspan="1" colspan="1">-</td><td rowspan="1" colspan="1">-</td><td rowspan="1" colspan="1">-</td><td rowspan="1" colspan="1">C</td><td rowspan="1" colspan="1">.</td><td rowspan="1" colspan="1">.</td><td rowspan="1" colspan="1">.</td><td rowspan="1" colspan="1">.</td><td rowspan="1" colspan="1">.</td><td rowspan="1" colspan="1">. (.)</td><td rowspan="1" colspan="1">.</td><td rowspan="1" colspan="1">.</td><td rowspan="1" colspan="1">.</td><td rowspan="1" colspan="1">.</td></tr><tr><td rowspan="1" colspan="1">#03891</td><td rowspan="1" colspan="1">.</td><td rowspan="1" colspan="1">C</td><td rowspan="1" colspan="1">.</td><td rowspan="1" colspan="1">.</td><td rowspan="1" colspan="1">. (.)</td><td rowspan="1" colspan="1">.</td><td rowspan="1" colspan="1">.</td><td rowspan="1" colspan="1">.</td><td rowspan="1" colspan="1">C</td><td rowspan="1" colspan="1">.</td><td rowspan="1" colspan="1">.</td><td rowspan="1" colspan="1">.</td><td rowspan="1" colspan="1">.</td><td rowspan="1" colspan="1">.</td><td rowspan="1" colspan="1">. (.)</td><td rowspan="1" colspan="1">.</td><td rowspan="1" colspan="1">.</td><td rowspan="1" colspan="1">.</td><td rowspan="1" colspan="1">.</td></tr></tbody></table></table-wrap></tp:treatment-sec></tp:taxon-treatment>
