# Supplementary material for: A new species group in the genus Dichaetophora, with descriptions of six new species from the Oriental region (Diptera, Drosophilidae)
Source: Zookeys. 2017 Apr 4;(665):121–46. doi: 10.3897/zookeys.665.11609 (PMC5523170; doi:10.3897/zookeys.665.11609)
Supplement: XML Treatment for Dichaetophora sumatraensis [file zookeys.665.11609-treatment6.xml]

<!DOCTYPE tp:taxon-treatment
  PUBLIC "-//TaxonX//DTD Taxonomic Treatment Publishing DTD v0 20100105//EN" "tax-treatment-NSO.dtd">
<tp:taxon-treatment xmlns:tp="http://www.plazi.org/taxpub"><tp:treatment-meta><kwd-group><label>Taxon classification</label><kwd><named-content xmlns:xlink="http://www.w3.org/1999/xlink" content-type="kingdom">Animalia</named-content></kwd><kwd><named-content xmlns:xlink="http://www.w3.org/1999/xlink" content-type="order">ORDO</named-content></kwd><kwd><named-content xmlns:xlink="http://www.w3.org/1999/xlink" content-type="family">FAMILIA</named-content></kwd></kwd-group><mixed-citation publication-type="journal"><person-group><name><surname>Yang</surname><given-names>Jin-Hua</given-names></name><name><surname>Toda</surname><given-names>Masanori J.</given-names></name><name><surname>Suwito</surname><given-names>Awit</given-names></name><name><surname>Hashim</surname><given-names>Rosli</given-names></name><name><surname>Gao</surname><given-names>Jian-Jun</given-names></name></person-group><article-title>A new species group in the genus <italic><tp:taxon-name><tp:taxon-name-part taxon-name-part-type="genus" reg="Dichaetophora">Dichaetophora</tp:taxon-name-part></tp:taxon-name></italic>, with descriptions of six new species from the Oriental region (<tp:taxon-name><tp:taxon-name-part taxon-name-part-type="order">Diptera</tp:taxon-name-part></tp:taxon-name>, <tp:taxon-name><tp:taxon-name-part taxon-name-part-type="family">Drosophilidae</tp:taxon-name-part></tp:taxon-name>)</article-title><source>Zookeys</source><day>4</day><month>4</month><year>2017</year><volume>2017</volume><issue>665</issue><fpage>121</fpage><lpage>146</lpage><pub-id pub-id-type="doi">10.3897/zookeys.665.11609</pub-id></mixed-citation></tp:treatment-meta><tp:nomenclature><tp:taxon-name>
              <tp:taxon-name-part taxon-name-part-type="genus" reg="Dichaetophora">Dichaetophora</tp:taxon-name-part>
              <tp:taxon-name-part taxon-name-part-type="species" reg="sumatraensis">sumatraensis</tp:taxon-name-part>
              <object-id xmlns:xlink="http://www.w3.org/1999/xlink" content-type="zoobank" xlink:type="simple">http://zoobank.org/8F7EB4F2-3B81-4D2F-9AAC-3ABD144F8BC7</object-id>
            </tp:taxon-name><tp:taxon-authority>Yang &amp; Gao</tp:taxon-authority><tp:taxon-status xmlns:xlink="http://www.w3.org/1999/xlink" xlink:type="simple">sp. n.</tp:taxon-status><xref ref-type="fig" rid="F3">Figs 3Q–S</xref><xref ref-type="fig" rid="F4">, 4Z–D ’, 10</xref><!--PageBreak--></tp:nomenclature><tp:treatment-sec sec-type="type material" id="SECID0E5YCI"><title>Type material.</title><p>Holotype ♂ (#03890): INDONESIA: Mt. Kerinci., Jambi, Sumatra, 7.x.2004, MJ Toda (<named-content xmlns:xlink="http://www.w3.org/1999/xlink" content-type="dwc:institutional_code" xlink:type="simple">MZB</named-content>).</p><p>Paratypes: same as holotype (1♀: #03891, <named-content xmlns:xlink="http://www.w3.org/1999/xlink" content-type="dwc:institutional_code" xlink:type="simple">MZB</named-content>); same as holotype except for 6.x.2004 (1♀, <named-content xmlns:xlink="http://www.w3.org/1999/xlink" content-type="dwc:institutional_code" xlink:type="simple">SEHU</named-content>).</p></tp:treatment-sec><tp:treatment-sec sec-type="diagnosis" id="SECID0EVZCI"><title>Diagnosis.</title><p>Postocellar setae present; spermathecal capsule somewhat dome-shaped, apically roundish; introvert 2/5 as deep as capsule height (Fig. <xref ref-type="fig" rid="F10">10K</xref>); hypandrium without pubescence on caudolateral plate (Fig. <xref ref-type="fig" rid="F10">10H</xref>); <italic><abbrev xmlns:xlink="http://www.w3.org/1999/xlink" xlink:title="cytochrome c oxydase subunit I" id="ABBRID0EE1CI" xlink:type="simple">COI</abbrev></italic> = T and C at sites 142 and 205, respectively; <italic><abbrev xmlns:xlink="http://www.w3.org/1999/xlink" xlink:title="cytochrome c oxydase subunit II" id="ABBRID0EJ1CI" xlink:type="simple">COII</abbrev></italic> = C, T, T, T, A and T at sites 18, 69, 270, 303, 381 and 393, respectively (Table <xref ref-type="table" rid="T5">5</xref>).</p><fig id="F10" position="float" orientation="portrait"><label>Figure 10.</label><caption><p>
                  <italic><tp:taxon-name><tp:taxon-name-part taxon-name-part-type="genus" reg="Dichaetophora">Dichaetophora</tp:taxon-name-part> <tp:taxon-name-part taxon-name-part-type="species" reg="sumatraensis">sumatraensis</tp:taxon-name-part></tp:taxon-name></italic> sp. n. (<bold>A−H</bold> #03890 <bold>I−K</bold> paratype #03891). <bold>A, B</bold> Periphallic organs (posterior and posterolateral view, respectively) <bold>C</bold> surstyli and ventral portions of cerci <bold>D</bold> tenth sternite (posteroventral view) <bold>E−G</bold> phallic organs (ventral, ventrolateral and lateral view, respectively) <bold>H</bold> distal portion of hypandrium (posteroventral view), showing the caudolateral plates not pubescent (red arrows) and the paramedian setae <bold>I, J</bold> oviscapt (lateral and ventral view, respectively) <bold>K</bold> spermatheca (lateral view). Scale bars: 0.1 mm.</p></caption><graphic xmlns:xlink="http://www.w3.org/1999/xlink" xlink:href="zookeys-665-121-g010.jpg" position="float" orientation="portrait" xlink:type="simple" id="oo_130054.jpg"/></fig><!--PageBreak--></tp:treatment-sec><tp:treatment-sec sec-type="description" id="SECID0E32CI"><title>Description.</title><p>
              <italic>Head</italic> (Figs <xref ref-type="fig" rid="F3">3Q, R</xref>, <xref ref-type="fig" rid="F4">4Z–D</xref>’): First flagellomere grayish brown. Dorsolateral tentorial apodemes slightly divergent in basal 2/5 but strongly divergent in distal 3/5; supercervical setae 19−22 per side; postocular setae 20−24 per side. Palpus with one subprominent, lateromedial seta. Cibarium with numerous (&gt; 60) medial and 8−9 posterior sensilla per side.</p><p>
              <italic>Wing</italic> (Fig. <xref ref-type="fig" rid="F3">3S</xref>) slightly fuscous; veins yellowish brown to brown. Halter and stem gray.</p><p>
              <italic>Legs</italic> (Fig. <xref ref-type="fig" rid="F3">3Q</xref>): All femora blackish brown; foreleg coxa, tibia and tarsus (except 5<sup>th</sup> tarsomere) grayish brown; rest grayish yellow. Apical setae present on foreleg and mid-leg tibiae. Mid-leg first tarsomere as long as total length of four succeeding tarsomeres; hindleg first tarsomere longer than total length of four succeeding tarsomeres.</p><p>
              <italic>Male terminalia</italic> (Fig. <xref ref-type="fig" rid="F10">10A–H</xref>): Epandrium pubescent except for anterior margin, with three dorsal and 11–13 ventral, long setae per side. Surstylus with 9–10 prensisetae caudal margin, 2–3 short spines and medial patch of pubescence on outer surface and ca. 15 recurved spines on inner, caudal portion. Tenth sternite lingulate, slightly curved. Cercus pubescent except for dorsal to caudal margin, with 20–21 long setae; sclerotized, caudoventral bridge of cerci medially with narrowly elongated process. Paramere somewhat triangular in lateral view, apically round, with sensilla on inner surface. Aedeagus apically trilobed, densely hirsute on outer lobes, dorsosubapically with a pair of small, marginally serrated flaps.</p><!--PageBreak--><p>
              <italic>Female terminalia</italic> (Fig. <xref ref-type="fig" rid="F10">10I–K</xref>): Oviscapt valve dorsomedially narrowly extended, with 5−6 lateral and 14−17 marginal, peg-like ovisensilla. Spermathecal capsule without spinules on outer surface.</p><p>
              <italic>Measurements</italic> (in mm): <abbrev xmlns:xlink="http://www.w3.org/1999/xlink" xlink:title="straight distance from anterior edge of pedicel to tip of abdomen" id="ABBRID0ET4CI" xlink:type="simple">BL</abbrev> = 2.33 in holotype (1♀ paratype: 2.70), <abbrev xmlns:xlink="http://www.w3.org/1999/xlink" xlink:title="distance from anterior notal margin to apex of scutellum" id="ABBRID0EX4CI" xlink:type="simple">ThL</abbrev> = 1.04 (1.13), <abbrev xmlns:xlink="http://www.w3.org/1999/xlink" xlink:title="distance from humeral cross vein to wing apex" id="ABBRID0E24CI" xlink:type="simple">WL</abbrev> = 2.17 (2.46), <abbrev xmlns:xlink="http://www.w3.org/1999/xlink" xlink:title="maximum wing width" id="ABBRID0E64CI" xlink:type="simple">WW</abbrev> = 1.10 (1.00).</p><p>
              <italic>Indices</italic>: <abbrev xmlns:xlink="http://www.w3.org/1999/xlink" xlink:title="frontal width" id="ABBRID0EH5CI" xlink:type="simple">FW</abbrev>/<abbrev xmlns:xlink="http://www.w3.org/1999/xlink" xlink:title="head width" id="ABBRID0EL5CI" xlink:type="simple">HW</abbrev> = 0.36 (1♀ paratype: 0.40), <abbrev xmlns:xlink="http://www.w3.org/1999/xlink" xlink:title="maximum width of gena/maximum diameter of eye" id="ABBRID0EP5CI" xlink:type="simple">ch/o</abbrev> = 0.39 (0.33), <abbrev xmlns:xlink="http://www.w3.org/1999/xlink" xlink:title="proclinate orbital seta/posterior reclinate orbital seta in length" id="ABBRID0ET5CI" xlink:type="simple">prorb</abbrev> = n/a (n/a), <abbrev xmlns:xlink="http://www.w3.org/1999/xlink" xlink:title="anterior reclinate orbital seta/posterior reclinate orbital seta in length" id="ABBRID0EX5CI" xlink:type="simple">rcorb</abbrev> = n/a(n/a), <abbrev xmlns:xlink="http://www.w3.org/1999/xlink" xlink:title="distance between proclinate and posterior reclinate orbital setae / distance between inner vertical and posterior reclinate orbital setae" id="ABBRID0E25CI" xlink:type="simple">orbito</abbrev> = 0.75 (0.78), <abbrev xmlns:xlink="http://www.w3.org/1999/xlink" xlink:title="anterior dorsocentral seta/posterior dorsocentral seta in length" id="ABBRID0E65CI" xlink:type="simple">dcl</abbrev> = 0.72 (n/a), <abbrev xmlns:xlink="http://www.w3.org/1999/xlink" xlink:title="basal scutellar seta/apical scutellar seta in length" id="ABBRID0ED6CI" xlink:type="simple">sctl</abbrev> = n/a (n/a), <abbrev xmlns:xlink="http://www.w3.org/1999/xlink" xlink:title="anterior katepisternal seta/posterior katepisternal seta in length" id="ABBRID0EH6CI" xlink:type="simple">sterno</abbrev> = n/a (0.61), <abbrev xmlns:xlink="http://www.w3.org/1999/xlink" xlink:title="distance between ipsilateral dorsocentral setae/distance between anterior dorsocentral setae" id="ABBRID0EL6CI" xlink:type="simple">dcp</abbrev> = 0.62 (0.60), <abbrev xmlns:xlink="http://www.w3.org/1999/xlink" xlink:title="distance between ipsilateral scutellar setae/distance between apical scutellar setae" id="ABBRID0EP6CI" xlink:type="simple">sctlp</abbrev> = 0.80 (0.75), <abbrev xmlns:xlink="http://www.w3.org/1999/xlink" xlink:title="2nd costal section between subcostal break and R2+3/3rd costal section between R2+3 and R4+5" id="ABBRID0ET6CI" xlink:type="simple">C</abbrev> = 1.90 (2.00), <abbrev xmlns:xlink="http://www.w3.org/1999/xlink" xlink:title="3rd costal section between R2+3 and R4+5/M1 between r-m and dm-cu" id="ABBRID0EX6CI" xlink:type="simple">4c</abbrev> = 1.29 (1.34), <abbrev xmlns:xlink="http://www.w3.org/1999/xlink" xlink:title="M1 between dm-cu and wing margin/M1 between r-m and dm-cu" id="ABBRID0E26CI" xlink:type="simple">4v</abbrev> = 2.18 (2.23), <abbrev xmlns:xlink="http://www.w3.org/1999/xlink" xlink:title="CuA1 between dm-cu and wing margin/dm-cu between M1 and CuA1" id="ABBRID0E66CI" xlink:type="simple">5x</abbrev> = 2.18 (1.84), <abbrev xmlns:xlink="http://www.w3.org/1999/xlink" xlink:title="3rd costal section between R2+3 and R4+5/distance between distal ends of R4+5 and M1" id="ABBRID0EDADI" xlink:type="simple">ac</abbrev> = 2.37 (2.57), <abbrev xmlns:xlink="http://www.w3.org/1999/xlink" xlink:title="CuA1 between dm-cu and wing margin/M1 between r-m and dm-cu" id="ABBRID0EHADI" xlink:type="simple">M</abbrev> = 0.79 (0.75), <abbrev xmlns:xlink="http://www.w3.org/1999/xlink" xlink:title="length of heavy setation in 3rd costal section/length of 3rd costal section" id="ABBRID0ELADI" xlink:type="simple">C3F</abbrev> = 0.58 (0.60).</p></tp:treatment-sec><tp:treatment-sec sec-type="etymology" id="SECID0EPADI"><title>Etymology.</title><p>Pertaining to the type locality.</p></tp:treatment-sec><tp:treatment-sec sec-type="distribution" id="SECID0EUADI"><title>Distribution.</title><p>Indonesia (Sumatra).</p></tp:treatment-sec><tp:treatment-sec sec-type="remarks" id="SECID0EZADI"><title>Remarks.</title><p>The last three species somewhat resemble <italic><tp:taxon-name><tp:taxon-name-part taxon-name-part-type="species" reg="trilobita">trilobita</tp:taxon-name-part></tp:taxon-name></italic> sp. n. in having the following morphological characters: wing without distinct, dark cloud; surstylus with medial patch of pubescence on outer surface; sclerotized, caudoventral bridge of cerci with narrow, median process; and oviscapt valve dorsomedially narrowly extended. However, the three species are very hard to distinguish from each other because of their least morphological differentiation. To overcome this difficulty, we employed 19 nucleotide sites of <italic><abbrev xmlns:xlink="http://www.w3.org/1999/xlink" xlink:title="cytochrome c oxydase subunit I" id="ABBRID0EKBDI" xlink:type="simple">COI</abbrev></italic> and <italic><abbrev xmlns:xlink="http://www.w3.org/1999/xlink" xlink:title="cytochrome c oxydase subunit II" id="ABBRID0EPBDI" xlink:type="simple">COII</abbrev></italic> genes as molecular diagnostic characters to identify these cryptic species (Table <xref ref-type="table" rid="T5">5</xref>). Nucleotide substitutions at two of these sites are nonsynonymous, i.e., causing changes of amino acids, and specific to <italic><tp:taxon-name><tp:taxon-name-part taxon-name-part-type="species" reg="borneoensis">borneoensis</tp:taxon-name-part></tp:taxon-name></italic> sp. n. (Table <xref ref-type="table" rid="T5">5</xref>), thus providing more reliable (less changeable) characters for this species.</p></tp:treatment-sec><tp:treatment-sec><!--Section generated to contain objects referenced in tp:taxon-treatment.--><fig id="F3" position="float" orientation="portrait"><label>Figure 3.</label><caption><p>Left lateral habitus, head and thorax (dorsal view), wing (left, ventral view), and abdomen (dorsal view). <bold>A−D</bold> <italic><tp:taxon-name><tp:taxon-name-part taxon-name-part-type="genus" reg="Dichaetophora">Dichaetophora</tp:taxon-name-part> <tp:taxon-name-part taxon-name-part-type="species" reg="tirlobita">tirlobita</tp:taxon-name-part></tp:taxon-name></italic> sp. n. (#03877) <bold>E−G</bold> <italic><tp:taxon-name><tp:taxon-name-part taxon-name-part-type="genus" reg="Dichaetophora">D.</tp:taxon-name-part> <tp:taxon-name-part taxon-name-part-type="species" reg="heterochroma">heterochroma</tp:taxon-name-part></tp:taxon-name></italic> sp. n. (#03879) <bold>H−J</bold> <tp:taxon-name><tp:taxon-name-part taxon-name-part-type="genus" reg="Dichaetophora">D.</tp:taxon-name-part> <tp:taxon-name-part taxon-name-part-type="species" reg="flatosternata">flatosternata</tp:taxon-name-part></tp:taxon-name> sp. n. (#04172) <bold>K−M</bold> <italic><tp:taxon-name><tp:taxon-name-part taxon-name-part-type="genus" reg="Dichaetophora">D.</tp:taxon-name-part> <tp:taxon-name-part taxon-name-part-type="species" reg="borneoensis">borneoensis</tp:taxon-name-part></tp:taxon-name></italic> sp. n. (#03895) <bold>N−P</bold> <italic><tp:taxon-name><tp:taxon-name-part taxon-name-part-type="genus" reg="Dichaetophora">D.</tp:taxon-name-part> <tp:taxon-name-part taxon-name-part-type="species" reg="javaensis">javaensis</tp:taxon-name-part></tp:taxon-name></italic> sp. n. (#03892) <bold>Q−S</bold> <italic><tp:taxon-name><tp:taxon-name-part taxon-name-part-type="genus" reg="Dichaetophora">D.</tp:taxon-name-part> <tp:taxon-name-part taxon-name-part-type="species" reg="sumatraensis">sumatraensis</tp:taxon-name-part></tp:taxon-name></italic> sp. n. (#03890). Scale bars: 1.0 mm.</p></caption><graphic xmlns:xlink="http://www.w3.org/1999/xlink" xlink:href="zookeys-665-121-g003.jpg" position="float" orientation="portrait" xlink:type="simple" id="oo_130047.jpg"/></fig><fig id="F4" position="float" orientation="portrait"><label>Figure 4.</label><caption><p>Head (anterior view), postocciput, palpus, and prementum (ventral and lateral view, respectively). <bold>A−E</bold> <italic><tp:taxon-name><tp:taxon-name-part taxon-name-part-type="genus" reg="Dichaetophora">Dichaetophora</tp:taxon-name-part> <tp:taxon-name-part taxon-name-part-type="species" reg="tirlobita">tirlobita</tp:taxon-name-part></tp:taxon-name></italic> sp. n. (#03877) <bold>F−J</bold> <italic><tp:taxon-name><tp:taxon-name-part taxon-name-part-type="genus" reg="Dichaetophora">D.</tp:taxon-name-part> <tp:taxon-name-part taxon-name-part-type="species" reg="heterochroma">heterochroma</tp:taxon-name-part></tp:taxon-name></italic> sp. n. (#03879) <bold>K−O</bold> <italic><tp:taxon-name><tp:taxon-name-part taxon-name-part-type="genus" reg="Dichaetophora">D.</tp:taxon-name-part> <tp:taxon-name-part taxon-name-part-type="species" reg="flatosternata">flatosternata</tp:taxon-name-part></tp:taxon-name></italic> sp. n. (#04172) <bold>P−T</bold> <italic><tp:taxon-name><tp:taxon-name-part taxon-name-part-type="genus" reg="Dichaetophora">D.</tp:taxon-name-part> <tp:taxon-name-part taxon-name-part-type="species" reg="borneoensis">borneoensis</tp:taxon-name-part></tp:taxon-name></italic> sp. n. (#03895) <bold>U−Y</bold> <italic><tp:taxon-name><tp:taxon-name-part taxon-name-part-type="genus" reg="Dichaetophora">D.</tp:taxon-name-part> <tp:taxon-name-part taxon-name-part-type="species" reg="javaensis">javaensis</tp:taxon-name-part></tp:taxon-name></italic> sp. n. (#03892) <bold>Z−D</bold> <italic><tp:taxon-name><tp:taxon-name-part taxon-name-part-type="genus" reg="Dichaetophora">D.</tp:taxon-name-part> <tp:taxon-name-part taxon-name-part-type="species" reg="sumatraensis">sumatraensis</tp:taxon-name-part></tp:taxon-name></italic> sp. n. (#03890). Scale bars: 0.1 mm except for <bold>A, F, K, P, U, Z</bold> (0.5 mm).</p></caption><graphic xmlns:xlink="http://www.w3.org/1999/xlink" xlink:href="zookeys-665-121-g004.jpg" position="float" orientation="portrait" xlink:type="simple" id="oo_130048.jpg"/></fig><table-wrap id="T5" position="float" orientation="portrait"><label>Table 5.</label><caption><p>Selected diagnostic nucleotide sites for each of <italic><tp:taxon-name><tp:taxon-name-part taxon-name-part-type="species" reg="borneoensis">borneoensis</tp:taxon-name-part></tp:taxon-name></italic> sp. n., <italic><tp:taxon-name><tp:taxon-name-part taxon-name-part-type="species" reg="javaensis">javaensis</tp:taxon-name-part></tp:taxon-name></italic> sp. n., and <italic><tp:taxon-name><tp:taxon-name-part taxon-name-part-type="species" reg="sumatraensis">sumatraensis</tp:taxon-name-part></tp:taxon-name></italic> sp. n. in the <italic><abbrev xmlns:xlink="http://www.w3.org/1999/xlink" xlink:title="cytochrome c oxydase subunit I" id="ABBRID0ERWAG" xlink:type="simple">COI</abbrev></italic> and <italic><abbrev xmlns:xlink="http://www.w3.org/1999/xlink" xlink:title="cytochrome c oxydase subunit II" id="ABBRID0EWWAG" xlink:type="simple">COII</abbrev></italic> sequences. For nonsynonymous nucleotide substitutions, corresponding amino acid status are given in parentheses. Hyphens (-) indicate missing data, and dots (.) indicate identical symbols with the first sequence (i.e., that of the specimen #03876 of <italic><tp:taxon-name><tp:taxon-name-part taxon-name-part-type="species" reg="trilobita">trilobita</tp:taxon-name-part></tp:taxon-name></italic> sp. n.).</p></caption><table id="TID0EIHAG" rules="all"><tbody><tr><th rowspan="3" colspan="1">Species</th><th rowspan="3" colspan="1">Voucher #</th><th rowspan="1" colspan="19">Diagnostic sites</th></tr><tr><th rowspan="1" colspan="8">
                  <italic><abbrev xmlns:xlink="http://www.w3.org/1999/xlink" xlink:title="cytochrome c oxydase subunit I" id="ABBRID0EYXAG" xlink:type="simple">COI</abbrev></italic>
                </th><th rowspan="1" colspan="11">
                  <italic><abbrev xmlns:xlink="http://www.w3.org/1999/xlink" xlink:title="cytochrome c oxydase subunit II" id="ABBRID0EBYAG" xlink:type="simple">COII</abbrev></italic>
                </th></tr><tr><th rowspan="1" colspan="1">142</th><th rowspan="1" colspan="1">205</th><th rowspan="1" colspan="1">235</th><th rowspan="1" colspan="1">499</th><th rowspan="1" colspan="1">519</th><th rowspan="1" colspan="1">532</th><th rowspan="1" colspan="1">541</th><th rowspan="1" colspan="1">544</th><th rowspan="1" colspan="1">18</th><th rowspan="1" colspan="1">69</th><th rowspan="1" colspan="1">270</th><th rowspan="1" colspan="1">303</th><th rowspan="1" colspan="1">309</th><th rowspan="1" colspan="1">381</th><th rowspan="1" colspan="1">389</th><th rowspan="1" colspan="1">393</th><th rowspan="1" colspan="1">441</th><th rowspan="1" colspan="1">513</th><th rowspan="1" colspan="1">636</th></tr><tr><td rowspan="4" colspan="1">
                  <italic><tp:taxon-name><tp:taxon-name-part taxon-name-part-type="species" reg="trilobita">trilobita</tp:taxon-name-part></tp:taxon-name></italic> sp. n.</td><td rowspan="1" colspan="1">#03876</td><td rowspan="1" colspan="1">T</td><td rowspan="1" colspan="1">T</td><td rowspan="1" colspan="1">T</td><td rowspan="1" colspan="1">T</td><td rowspan="1" colspan="1">C (Ala)</td><td rowspan="1" colspan="1">A</td><td rowspan="1" colspan="1">T</td><td rowspan="1" colspan="1">T</td><td rowspan="1" colspan="1">T</td><td rowspan="1" colspan="1">T</td><td rowspan="1" colspan="1">T</td><td rowspan="1" colspan="1">T</td><td rowspan="1" colspan="1">A</td><td rowspan="1" colspan="1">A</td><td rowspan="1" colspan="1">C (Thr)</td><td rowspan="1" colspan="1">T</td><td rowspan="1" colspan="1">T</td><td rowspan="1" colspan="1">G</td><td rowspan="1" colspan="1">A</td></tr><tr><td rowspan="1" colspan="1">#03877</td><td rowspan="1" colspan="1">.</td><td rowspan="1" colspan="1">.</td><td rowspan="1" colspan="1">.</td><td rowspan="1" colspan="1">.</td><td rowspan="1" colspan="1">. (.)</td><td rowspan="1" colspan="1">.</td><td rowspan="1" colspan="1">.</td><td rowspan="1" colspan="1">.</td><td rowspan="1" colspan="1">.</td><td rowspan="1" colspan="1">.</td><td rowspan="1" colspan="1">.</td><td rowspan="1" colspan="1">.</td><td rowspan="1" colspan="1">.</td><td rowspan="1" colspan="1">.</td><td rowspan="1" colspan="1">. (.)</td><td rowspan="1" colspan="1">.</td><td rowspan="1" colspan="1">.</td><td rowspan="1" colspan="1">.</td><td rowspan="1" colspan="1">.</td></tr><tr><td rowspan="1" colspan="1">#03878</td><td rowspan="1" colspan="1">.</td><td rowspan="1" colspan="1">.</td><td rowspan="1" colspan="1">.</td><td rowspan="1" colspan="1">.</td><td rowspan="1" colspan="1">. (.)</td><td rowspan="1" colspan="1">.</td><td rowspan="1" colspan="1">.</td><td rowspan="1" colspan="1">.</td><td rowspan="1" colspan="1">.</td><td rowspan="1" colspan="1">.</td><td rowspan="1" colspan="1">.</td><td rowspan="1" colspan="1">.</td><td rowspan="1" colspan="1">.</td><td rowspan="1" colspan="1">.</td><td rowspan="1" colspan="1">. (.)</td><td rowspan="1" colspan="1">.</td><td rowspan="1" colspan="1">.</td><td rowspan="1" colspan="1">.</td><td rowspan="1" colspan="1">.</td></tr><tr><td rowspan="1" colspan="1">#03882</td><td rowspan="1" colspan="1">.</td><td rowspan="1" colspan="1">.</td><td rowspan="1" colspan="1">.</td><td rowspan="1" colspan="1">.</td><td rowspan="1" colspan="1">. (.)</td><td rowspan="1" colspan="1">.</td><td rowspan="1" colspan="1">.</td><td rowspan="1" colspan="1">.</td><td rowspan="1" colspan="1">.</td><td rowspan="1" colspan="1">.</td><td rowspan="1" colspan="1">.</td><td rowspan="1" colspan="1">.</td><td rowspan="1" colspan="1">.</td><td rowspan="1" colspan="1">.</td><td rowspan="1" colspan="1">. (.)</td><td rowspan="1" colspan="1">.</td><td rowspan="1" colspan="1">.</td><td rowspan="1" colspan="1">.</td><td rowspan="1" colspan="1">.</td></tr><tr><td rowspan="4" colspan="1">
                  <italic><tp:taxon-name><tp:taxon-name-part taxon-name-part-type="species" reg="heterochroma">heterochroma</tp:taxon-name-part></tp:taxon-name></italic> sp. n.</td><td rowspan="1" colspan="1">#03879</td><td rowspan="1" colspan="1">.</td><td rowspan="1" colspan="1">.</td><td rowspan="1" colspan="1">.</td><td rowspan="1" colspan="1">.</td><td rowspan="1" colspan="1">. (.)</td><td rowspan="1" colspan="1">.</td><td rowspan="1" colspan="1">.</td><td rowspan="1" colspan="1">.</td><td rowspan="1" colspan="1">.</td><td rowspan="1" colspan="1">.</td><td rowspan="1" colspan="1">.</td><td rowspan="1" colspan="1">.</td><td rowspan="1" colspan="1">.</td><td rowspan="1" colspan="1">.</td><td rowspan="1" colspan="1">. (Pro)</td><td rowspan="1" colspan="1">.</td><td rowspan="1" colspan="1">.</td><td rowspan="1" colspan="1">.</td><td rowspan="1" colspan="1">.</td></tr><tr><td rowspan="1" colspan="1">#03880</td><td rowspan="1" colspan="1">.</td><td rowspan="1" colspan="1">.</td><td rowspan="1" colspan="1">.</td><td rowspan="1" colspan="1">.</td><td rowspan="1" colspan="1">. (.)</td><td rowspan="1" colspan="1">.</td><td rowspan="1" colspan="1">.</td><td rowspan="1" colspan="1">.</td><td rowspan="1" colspan="1">.</td><td rowspan="1" colspan="1">.</td><td rowspan="1" colspan="1">.</td><td rowspan="1" colspan="1">.</td><td rowspan="1" colspan="1">.</td><td rowspan="1" colspan="1">.</td><td rowspan="1" colspan="1">. (Pro)</td><td rowspan="1" colspan="1">.</td><td rowspan="1" colspan="1">.</td><td rowspan="1" colspan="1">.</td><td rowspan="1" colspan="1">.</td></tr><tr><td rowspan="1" colspan="1">#03881</td><td rowspan="1" colspan="1">-</td><td rowspan="1" colspan="1">-</td><td rowspan="1" colspan="1">-</td><td rowspan="1" colspan="1">-</td><td rowspan="1" colspan="1">-</td><td rowspan="1" colspan="1">-</td><td rowspan="1" colspan="1">-</td><td rowspan="1" colspan="1">-</td><td rowspan="1" colspan="1">.</td><td rowspan="1" colspan="1">.</td><td rowspan="1" colspan="1">.</td><td rowspan="1" colspan="1">.</td><td rowspan="1" colspan="1">.</td><td rowspan="1" colspan="1">.</td><td rowspan="1" colspan="1">. (Pro)</td><td rowspan="1" colspan="1">.</td><td rowspan="1" colspan="1">.</td><td rowspan="1" colspan="1">.</td><td rowspan="1" colspan="1">.</td></tr><tr><td rowspan="1" colspan="1">#03883</td><td rowspan="1" colspan="1">.</td><td rowspan="1" colspan="1">.</td><td rowspan="1" colspan="1">.</td><td rowspan="1" colspan="1">.</td><td rowspan="1" colspan="1">. (.)</td><td rowspan="1" colspan="1">.</td><td rowspan="1" colspan="1">.</td><td rowspan="1" colspan="1">.</td><td rowspan="1" colspan="1">.</td><td rowspan="1" colspan="1">.</td><td rowspan="1" colspan="1">.</td><td rowspan="1" colspan="1">.</td><td rowspan="1" colspan="1">.</td><td rowspan="1" colspan="1">.</td><td rowspan="1" colspan="1">. (Pro)</td><td rowspan="1" colspan="1">.</td><td rowspan="1" colspan="1">.</td><td rowspan="1" colspan="1">.</td><td rowspan="1" colspan="1">.</td></tr><tr><td rowspan="8" colspan="1">
                  <italic><tp:taxon-name><tp:taxon-name-part taxon-name-part-type="species" reg="flatosternata">flatosternata</tp:taxon-name-part></tp:taxon-name></italic> sp. n.</td><td rowspan="1" colspan="1">#04171</td><td rowspan="1" colspan="1">.</td><td rowspan="1" colspan="1">.</td><td rowspan="1" colspan="1">.</td><td rowspan="1" colspan="1">.</td><td rowspan="1" colspan="1">. (.)</td><td rowspan="1" colspan="1">.</td><td rowspan="1" colspan="1">.</td><td rowspan="1" colspan="1">.</td><td rowspan="1" colspan="1">.</td><td rowspan="1" colspan="1">.</td><td rowspan="1" colspan="1">.</td><td rowspan="1" colspan="1">.</td><td rowspan="1" colspan="1">.</td><td rowspan="1" colspan="1">.</td><td rowspan="1" colspan="1">. (Ser)</td><td rowspan="1" colspan="1">.</td><td rowspan="1" colspan="1">.</td><td rowspan="1" colspan="1">.</td><td rowspan="1" colspan="1">.</td></tr><tr><td rowspan="1" colspan="1">#04172</td><td rowspan="1" colspan="1">.</td><td rowspan="1" colspan="1">.</td><td rowspan="1" colspan="1">.</td><td rowspan="1" colspan="1">.</td><td rowspan="1" colspan="1">. (.)</td><td rowspan="1" colspan="1">.</td><td rowspan="1" colspan="1">.</td><td rowspan="1" colspan="1">.</td><td rowspan="1" colspan="1">.</td><td rowspan="1" colspan="1">.</td><td rowspan="1" colspan="1">.</td><td rowspan="1" colspan="1">.</td><td rowspan="1" colspan="1">.</td><td rowspan="1" colspan="1">.</td><td rowspan="1" colspan="1">. (Ser)</td><td rowspan="1" colspan="1">.</td><td rowspan="1" colspan="1">.</td><td rowspan="1" colspan="1">.</td><td rowspan="1" colspan="1">.</td></tr><tr><td rowspan="1" colspan="1">#04173</td><td rowspan="1" colspan="1">.</td><td rowspan="1" colspan="1">.</td><td rowspan="1" colspan="1">.</td><td rowspan="1" colspan="1">.</td><td rowspan="1" colspan="1">. (.)</td><td rowspan="1" colspan="1">.</td><td rowspan="1" colspan="1">.</td><td rowspan="1" colspan="1">.</td><td rowspan="1" colspan="1">.</td><td rowspan="1" colspan="1">.</td><td rowspan="1" colspan="1">.</td><td rowspan="1" colspan="1">.</td><td rowspan="1" colspan="1">.</td><td rowspan="1" colspan="1">.</td><td rowspan="1" colspan="1">. (Ser)</td><td rowspan="1" colspan="1">.</td><td rowspan="1" colspan="1">.</td><td rowspan="1" colspan="1">.</td><td rowspan="1" colspan="1">.</td></tr><tr><td rowspan="1" colspan="1">#04174</td><td rowspan="1" colspan="1">-</td><td rowspan="1" colspan="1">-</td><td rowspan="1" colspan="1">-</td><td rowspan="1" colspan="1">-</td><td rowspan="1" colspan="1">-</td><td rowspan="1" colspan="1">-</td><td rowspan="1" colspan="1">-</td><td rowspan="1" colspan="1">-</td><td rowspan="1" colspan="1">.</td><td rowspan="1" colspan="1">.</td><td rowspan="1" colspan="1">.</td><td rowspan="1" colspan="1">.</td><td rowspan="1" colspan="1">.</td><td rowspan="1" colspan="1">.</td><td rowspan="1" colspan="1">. (Ser)</td><td rowspan="1" colspan="1">.</td><td rowspan="1" colspan="1">.</td><td rowspan="1" colspan="1">.</td><td rowspan="1" colspan="1">.</td></tr><tr><td rowspan="1" colspan="1">#04175</td><td rowspan="1" colspan="1">.</td><td rowspan="1" colspan="1">.</td><td rowspan="1" colspan="1">.</td><td rowspan="1" colspan="1">.</td><td rowspan="1" colspan="1">. (.)</td><td rowspan="1" colspan="1">.</td><td rowspan="1" colspan="1">.</td><td rowspan="1" colspan="1">.</td><td rowspan="1" colspan="1">.</td><td rowspan="1" colspan="1">.</td><td rowspan="1" colspan="1">.</td><td rowspan="1" colspan="1">.</td><td rowspan="1" colspan="1">.</td><td rowspan="1" colspan="1">.</td><td rowspan="1" colspan="1">. (Ser)</td><td rowspan="1" colspan="1">.</td><td rowspan="1" colspan="1">.</td><td rowspan="1" colspan="1">.</td><td rowspan="1" colspan="1">.</td></tr><tr><td rowspan="1" colspan="1">#04176</td><td rowspan="1" colspan="1">.</td><td rowspan="1" colspan="1">.</td><td rowspan="1" colspan="1">.</td><td rowspan="1" colspan="1">.</td><td rowspan="1" colspan="1">. (.)</td><td rowspan="1" colspan="1">.</td><td rowspan="1" colspan="1">.</td><td rowspan="1" colspan="1">.</td><td rowspan="1" colspan="1">.</td><td rowspan="1" colspan="1">.</td><td rowspan="1" colspan="1">.</td><td rowspan="1" colspan="1">.</td><td rowspan="1" colspan="1">.</td><td rowspan="1" colspan="1">.</td><td rowspan="1" colspan="1">. (Ser)</td><td rowspan="1" colspan="1">.</td><td rowspan="1" colspan="1">.</td><td rowspan="1" colspan="1">.</td><td rowspan="1" colspan="1">.</td></tr><tr><td rowspan="1" colspan="1">#04177</td><td rowspan="1" colspan="1">-</td><td rowspan="1" colspan="1">-</td><td rowspan="1" colspan="1">-</td><td rowspan="1" colspan="1">-</td><td rowspan="1" colspan="1">-</td><td rowspan="1" colspan="1">-</td><td rowspan="1" colspan="1">-</td><td rowspan="1" colspan="1">-</td><td rowspan="1" colspan="1">.</td><td rowspan="1" colspan="1">.</td><td rowspan="1" colspan="1">.</td><td rowspan="1" colspan="1">.</td><td rowspan="1" colspan="1">.</td><td rowspan="1" colspan="1">.</td><td rowspan="1" colspan="1">. (Ser)</td><td rowspan="1" colspan="1">.</td><td rowspan="1" colspan="1">.</td><td rowspan="1" colspan="1">.</td><td rowspan="1" colspan="1">.</td></tr><tr><td rowspan="1" colspan="1">#04178</td><td rowspan="1" colspan="1">.</td><td rowspan="1" colspan="1">.</td><td rowspan="1" colspan="1">.</td><td rowspan="1" colspan="1">.</td><td rowspan="1" colspan="1">. (.)</td><td rowspan="1" colspan="1">.</td><td rowspan="1" colspan="1">.</td><td rowspan="1" colspan="1">.</td><td rowspan="1" colspan="1">.</td><td rowspan="1" colspan="1">.</td><td rowspan="1" colspan="1">.</td><td rowspan="1" colspan="1">.</td><td rowspan="1" colspan="1">.</td><td rowspan="1" colspan="1">.</td><td rowspan="1" colspan="1">. (Ser)</td><td rowspan="1" colspan="1">.</td><td rowspan="1" colspan="1">.</td><td rowspan="1" colspan="1">.</td><td rowspan="1" colspan="1">.</td></tr><tr><td rowspan="4" colspan="1">
                  <italic><tp:taxon-name><tp:taxon-name-part taxon-name-part-type="species" reg="borneoensis">borneoensis</tp:taxon-name-part></tp:taxon-name></italic> sp. n.</td><td rowspan="1" colspan="1">#03893</td><td rowspan="1" colspan="1">.</td><td rowspan="1" colspan="1">.</td><td rowspan="1" colspan="1">C</td><td rowspan="1" colspan="1">C</td><td rowspan="1" colspan="1">T (Val)</td><td rowspan="1" colspan="1">T</td><td rowspan="1" colspan="1">C</td><td rowspan="1" colspan="1">C</td><td rowspan="1" colspan="1">.</td><td rowspan="1" colspan="1">.</td><td rowspan="1" colspan="1">.</td><td rowspan="1" colspan="1">.</td><td rowspan="1" colspan="1">G</td><td rowspan="1" colspan="1">.</td><td rowspan="1" colspan="1">T (Ile)</td><td rowspan="1" colspan="1">.</td><td rowspan="1" colspan="1">C</td><td rowspan="1" colspan="1">A</td><td rowspan="1" colspan="1">G</td></tr><tr><td rowspan="1" colspan="1">#03894</td><td rowspan="1" colspan="1">.</td><td rowspan="1" colspan="1">.</td><td rowspan="1" colspan="1">C</td><td rowspan="1" colspan="1">C</td><td rowspan="1" colspan="1">T (Val)</td><td rowspan="1" colspan="1">T</td><td rowspan="1" colspan="1">C</td><td rowspan="1" colspan="1">C</td><td rowspan="1" colspan="1">.</td><td rowspan="1" colspan="1">.</td><td rowspan="1" colspan="1">.</td><td rowspan="1" colspan="1">.</td><td rowspan="1" colspan="1">G</td><td rowspan="1" colspan="1">.</td><td rowspan="1" colspan="1">T (Ile)</td><td rowspan="1" colspan="1">.</td><td rowspan="1" colspan="1">C</td><td rowspan="1" colspan="1">A</td><td rowspan="1" colspan="1">G</td></tr><tr><td rowspan="1" colspan="1">#03895</td><td rowspan="1" colspan="1">.</td><td rowspan="1" colspan="1">.</td><td rowspan="1" colspan="1">C</td><td rowspan="1" colspan="1">C</td><td rowspan="1" colspan="1">T (Val)</td><td rowspan="1" colspan="1">T</td><td rowspan="1" colspan="1">C</td><td rowspan="1" colspan="1">C</td><td rowspan="1" colspan="1">.</td><td rowspan="1" colspan="1">.</td><td rowspan="1" colspan="1">.</td><td rowspan="1" colspan="1">.</td><td rowspan="1" colspan="1">G</td><td rowspan="1" colspan="1">.</td><td rowspan="1" colspan="1">T (Ile)</td><td rowspan="1" colspan="1">.</td><td rowspan="1" colspan="1">C</td><td rowspan="1" colspan="1">A</td><td rowspan="1" colspan="1">G</td></tr><tr><td rowspan="1" colspan="1">#03896</td><td rowspan="1" colspan="1">.</td><td rowspan="1" colspan="1">.</td><td rowspan="1" colspan="1">C</td><td rowspan="1" colspan="1">C</td><td rowspan="1" colspan="1">T (Val)</td><td rowspan="1" colspan="1">T</td><td rowspan="1" colspan="1">C</td><td rowspan="1" colspan="1">C</td><td rowspan="1" colspan="1">.</td><td rowspan="1" colspan="1">.</td><td rowspan="1" colspan="1">.</td><td rowspan="1" colspan="1">.</td><td rowspan="1" colspan="1">G</td><td rowspan="1" colspan="1">.</td><td rowspan="1" colspan="1">T (Ile)</td><td rowspan="1" colspan="1">.</td><td rowspan="1" colspan="1">C</td><td rowspan="1" colspan="1">A</td><td rowspan="1" colspan="1">G</td></tr><tr><td rowspan="4" colspan="1">
                  <italic><tp:taxon-name><tp:taxon-name-part taxon-name-part-type="species" reg="javaensis">javaensis</tp:taxon-name-part></tp:taxon-name></italic> sp. n.</td><td rowspan="1" colspan="1">#03887</td><td rowspan="1" colspan="1">C</td><td rowspan="1" colspan="1">.</td><td rowspan="1" colspan="1">.</td><td rowspan="1" colspan="1">.</td><td rowspan="1" colspan="1">. (.)</td><td rowspan="1" colspan="1">.</td><td rowspan="1" colspan="1">.</td><td rowspan="1" colspan="1">.</td><td rowspan="1" colspan="1">.</td><td rowspan="1" colspan="1">C</td><td rowspan="1" colspan="1">C</td><td rowspan="1" colspan="1">C</td><td rowspan="1" colspan="1">.</td><td rowspan="1" colspan="1">G</td><td rowspan="1" colspan="1">. (.)</td><td rowspan="1" colspan="1">C</td><td rowspan="1" colspan="1">.</td><td rowspan="1" colspan="1">.</td><td rowspan="1" colspan="1">.</td></tr><tr><td rowspan="1" colspan="1">#03888</td><td rowspan="1" colspan="1">C</td><td rowspan="1" colspan="1">.</td><td rowspan="1" colspan="1">.</td><td rowspan="1" colspan="1">.</td><td rowspan="1" colspan="1">. (.)</td><td rowspan="1" colspan="1">.</td><td rowspan="1" colspan="1">.</td><td rowspan="1" colspan="1">.</td><td rowspan="1" colspan="1">.</td><td rowspan="1" colspan="1">C</td><td rowspan="1" colspan="1">C</td><td rowspan="1" colspan="1">C</td><td rowspan="1" colspan="1">.</td><td rowspan="1" colspan="1">G</td><td rowspan="1" colspan="1">. (.)</td><td rowspan="1" colspan="1">C</td><td rowspan="1" colspan="1">.</td><td rowspan="1" colspan="1">.</td><td rowspan="1" colspan="1">.</td></tr><tr><td rowspan="1" colspan="1">#03889</td><td rowspan="1" colspan="1">C</td><td rowspan="1" colspan="1">.</td><td rowspan="1" colspan="1">.</td><td rowspan="1" colspan="1">.</td><td rowspan="1" colspan="1">. (.)</td><td rowspan="1" colspan="1">.</td><td rowspan="1" colspan="1">.</td><td rowspan="1" colspan="1">.</td><td rowspan="1" colspan="1">.</td><td rowspan="1" colspan="1">C</td><td rowspan="1" colspan="1">C</td><td rowspan="1" colspan="1">C</td><td rowspan="1" colspan="1">.</td><td rowspan="1" colspan="1">G</td><td rowspan="1" colspan="1">. (.)</td><td rowspan="1" colspan="1">C</td><td rowspan="1" colspan="1">.</td><td rowspan="1" colspan="1">.</td><td rowspan="1" colspan="1">.</td></tr><tr><td rowspan="1" colspan="1">#03892</td><td rowspan="1" colspan="1">C</td><td rowspan="1" colspan="1">.</td><td rowspan="1" colspan="1">.</td><td rowspan="1" colspan="1">-</td><td rowspan="1" colspan="1">-</td><td rowspan="1" colspan="1">-</td><td rowspan="1" colspan="1">-</td><td rowspan="1" colspan="1">-</td><td rowspan="1" colspan="1">.</td><td rowspan="1" colspan="1">C</td><td rowspan="1" colspan="1">C</td><td rowspan="1" colspan="1">C</td><td rowspan="1" colspan="1">.</td><td rowspan="1" colspan="1">G</td><td rowspan="1" colspan="1">. (.)</td><td rowspan="1" colspan="1">C</td><td rowspan="1" colspan="1">.</td><td rowspan="1" colspan="1">.</td><td rowspan="1" colspan="1">.</td></tr><tr><td rowspan="2" colspan="1">
                  <italic><tp:taxon-name><tp:taxon-name-part taxon-name-part-type="species" reg="sumatraensis">sumatraensis</tp:taxon-name-part></tp:taxon-name></italic> sp. n.</td><td rowspan="1" colspan="1">#03890</td><td rowspan="1" colspan="1">.</td><td rowspan="1" colspan="1">C</td><td rowspan="1" colspan="1">.</td><td rowspan="1" colspan="1">-</td><td rowspan="1" colspan="1">-</td><td rowspan="1" colspan="1">-</td><td rowspan="1" colspan="1">-</td><td rowspan="1" colspan="1">-</td><td rowspan="1" colspan="1">C</td><td rowspan="1" colspan="1">.</td><td rowspan="1" colspan="1">.</td><td rowspan="1" colspan="1">.</td><td rowspan="1" colspan="1">.</td><td rowspan="1" colspan="1">.</td><td rowspan="1" colspan="1">. (.)</td><td rowspan="1" colspan="1">.</td><td rowspan="1" colspan="1">.</td><td rowspan="1" colspan="1">.</td><td rowspan="1" colspan="1">.</td></tr><tr><td rowspan="1" colspan="1">#03891</td><td rowspan="1" colspan="1">.</td><td rowspan="1" colspan="1">C</td><td rowspan="1" colspan="1">.</td><td rowspan="1" colspan="1">.</td><td rowspan="1" colspan="1">. (.)</td><td rowspan="1" colspan="1">.</td><td rowspan="1" colspan="1">.</td><td rowspan="1" colspan="1">.</td><td rowspan="1" colspan="1">C</td><td rowspan="1" colspan="1">.</td><td rowspan="1" colspan="1">.</td><td rowspan="1" colspan="1">.</td><td rowspan="1" colspan="1">.</td><td rowspan="1" colspan="1">.</td><td rowspan="1" colspan="1">. (.)</td><td rowspan="1" colspan="1">.</td><td rowspan="1" colspan="1">.</td><td rowspan="1" colspan="1">.</td><td rowspan="1" colspan="1">.</td></tr></tbody></table></table-wrap></tp:treatment-sec></tp:taxon-treatment>
